# Supplementary material for: Research Resources: Comparative MicroRNA Profiles in Human Corona Radiata Cells and Cumulus Oophorus Cells Detected by Next-Generation Small RNA Sequencing
Source: PLoS One. 2014 Sep 4;9(9):e106706. doi: 10.1371/journal.pone.0106706 (PMC4154750; doi:10.1371/journal.pone.0106706)
Supplement: Table S1 — The top 10 miRNA modifications in the miRNA expression profile of COCs and CRCs. (XLSX) [file pone.0106706.s003.xlsx]

## Sheet: Sheet1
Supplementary Table 1a. The top 10 miRNA modifications in the miRNA expression profile of COCs.
Precursor name	Mature name	5'				3'				5' added &				5' trim &
		Added		Trim		Added		Trim		3' Trim		3' Added		3' Trim		3' Added
		total	unique	total	unique	total	unique	total	unique	total	unique	total	unique	total	unique	total	unique
hsa-mir-320a	hsa-miR-320a	866	3	357	2	4	4	0	0	2	2	5919	4	4	2	15919	17
hsa-mir-664a	hsa-miR-664a-5p	164	2	6	1	19	3	180	2	2	2	1	1	14	2	5	2
hsa-mir-202	hsa-miR-202-5p	125	3	10526	2	9734	3	11578	3	980	11	11	1	2	1	11	4
hsa-mir-191	hsa-miR-191-5p	109	1	0	0	33600	7	191	3	0	0	0	0	10	1	4544	7
hsa-let-7f-1	hsa-let-7f-5p	54	1	0	0	7369	5	882	1	6	1	5	2	9	2	53	5
hsa-mir-23b	hsa-miR-23b-5p	51	1	17	2	631	1	7	1	6	2	14	1	1	1	239	4
hsa-mir-103a-2	hsa-miR-103a-3p	39	4	2133	2	4	7	33722	5	38	4	6035	2	5	2	96	6
hsa-mir-3074	hsa-miR-3074-5p	23	1	3542	4	0	0	0	0	6	2	7	3	0	0	0	0
hsa-let-7c	hsa-let-7c-5p	18	2	559	2	783745	4	4532	2	28	2	2095	5	0	0	1262	11
hsa-mir-424	hsa-miR-424-3p	16	1	1	1	0	3	153	2	0	0	15	2	0	0	584	6
Supplementary Table 1b. The top 10 miRNA modifications in the miRNA expression profile of CRCs.
Precursor name	Mature name	5'				3'				5' added &				5' trim &
		Added		Trim		Added		Trim		3' Trim		3' Added		3' Trim		3' Added
		total	unique	total	unique	total	unique	total	unique	total	unique	total	unique	total	unique	total	unique
hsa-mir-320a	hsa-miR-320a	1569	3	432	1	0	5	169	1	3	1	6768	3	1	1	19989	20
hsa-mir-664a	hsa-miR-664a-5p	399	3	6	1	17	1	199	2	2	1	0	0	13	3	15	6
hsa-let-7i	hsa-let-7i-5p	141	4	194	2	3335142	13	1229	6	35	4	1787	6	6	2	3120	16
hsa-let-7g	hsa-let-7g-5p	139	3	194	2	3321044	9	445	3	35	4	1787	6	5	1	3112	14
hsa-let-7f-2	hsa-let-7f-5p	138	2	176	1	3232379	5	0	0	34	3	1648	3	5	1	3085	11
hsa-mir-191	hsa-miR-191-5p	137	1	0	0	22206	7	196	4	0	0	0	0	7	2	2550	8
hsa-mir-202	hsa-miR-202-5p	99	3	5771	2	5393	3	10311	3	1055	11	6	1	5	2	13	3
hsa-mir-23b	hsa-miR-23b-5p	70	1	19	1	639	1	22	2	10	2	14	1	7	2	215	3
hsa-mir-193b	hsa-miR-193b-5p	69	2	144	2	6733	5	569	3	57	4	26	1	16	2	100	4
hsa-mir-3074	hsa-miR-3074-5p	55	2	3045	4	0	0	0	0	8	4	4	2	0	0	0	0
