# Supplementary material for: Research Resources: Comparative MicroRNA Profiles in Human Corona Radiata Cells and Cumulus Oophorus Cells Detected by Next-Generation Small RNA Sequencing
Source: PLoS One. 2014 Sep 4;9(9):e106706. doi: 10.1371/journal.pone.0106706 (PMC4154750; doi:10.1371/journal.pone.0106706)
Supplement: Table S3 — The differentially expressed miRNAs between COCs and CRCs. (XLSX) [file pone.0106706.s005.xlsx]

## Sheet: Sheet1
Supplementary Table 3. The differentially expressed miRNAs between COCs and CRCs.
miRNA name	Relative count (Average rpm)		Fold change	P value	Trend
	COCs	CRCs
hsa-miR-378d	0	15	∞	0.000322156	+
hsa-miR-449a	6	0	∞	0.0401052	-
hsa-miR-4286	20	1882	93.2282	0	+
hsa-miR-1260b	11	565	50.8878	2.30793e-116	+
hsa-miR-33b-5p	1	44	43.5924	4.669e-10	+
hsa-miR-423-5p	116	3468	29.6196	0	+
hsa-miR-1271-3p	1	23	22.7869	2.00929e-05	+
hsa-miR-1307-5p	51	954	18.5326	2.91386e-176	+
hsa-miR-483-3p	34	570	16.6094	5.45881e-104	+
hsa-miR-483-5p	435	6351	14.4647	0	+
hsa-miR-550b-2-5p	28	2	14.1309	4.43464e-06	-
hsa-miR-450b-3p	1	13	12.8796	0.00347242	+
hsa-miR-3132	1	12	11.8888	0.00583787	+
hsa-miR-365a-3p	12	136	11.2283	8.81603e-24	+
hsa-miR-33b-3p	1	11	10.8981	0.00982344	+
hsa-miR-410-3p	5	50	9.90735	3.66788e-09	+
hsa-miR-1299	28	3	9.42061	1.44777e-05	-
hsa-miR-203b-5p	7	66	9.34122	1.49169e-11	+
hsa-miR-507	2	17	8.42125	0.00141502	+
hsa-miR-107	3893	30567	7.77904	0	+
hsa-miR-4665-5p	2	15	7.43051	0.00383687	+
hsa-miR-4741	2	15	7.43051	0.00383687	+
hsa-miR-182-5p	60	10	6.05611	3.73256e-09	-
hsa-miR-3960	175	30	5.88788	4.31583e-24	-
hsa-miR-548n	15	3	5.04676	0.0089883	-
hsa-miR-144-5p	140	32	4.41591	2.038e-16	-
hsa-miR-548t-5p	13	3	4.37386	0.0232902	-
hsa-miR-1275	5	22	4.35924	0.0022502	+
hsa-miR-365b-5p	29	7	4.1816	0.000418769	-
hsa-miR-363-3p	20	5	4.03741	0.00475319	-
hsa-miR-96-5p	44	11	4.03741	1.36482e-05	-
hsa-miR-27a-5p	4	15	3.71526	0.0229722	+
hsa-miR-95-3p	79	22	3.62449	1.92009e-08	-
hsa-miR-1307-3p	174	622	3.54159	1.23981e-55	+
hsa-miR-3651	6	20	3.30245	0.0115433	+
hsa-miR-411-3p	6	20	3.30245	0.0115433	+
hsa-miR-203a	75	23	3.29136	2.01536e-07	-
hsa-miR-548h-5p	123	38	3.26711	2.40132e-11	-
hsa-miR-296-3p	11	34	3.06227	0.00116062	+
hsa-miR-625-3p	36	12	3.02805	0.000802165	-
hsa-miR-15b-3p	27	9	3.02805	0.00421921	-
hsa-miR-320c	15	43	2.84011	0.000448321	+
hsa-miR-27a-3p	117	319	2.70124	1.58559e-21	+
hsa-miR-223-3p	176	68	2.61244	4.42875e-12	-
hsa-miR-514a-3p	314	807	2.54625	6.81814e-48	+
hsa-miR-760	11	28	2.52187	0.0113086	+
hsa-miR-889-3p	56	141	2.49453	3.22886e-09	+
hsa-miR-4732-5p	39	16	2.46029	0.00269069	-
hsa-miR-887-3p	9	22	2.4218	0.0332232	+
hsa-miR-331-3p	262	638	2.41255	4.2626e-35	+
hsa-miR-27b-3p	254	611	2.38323	5.23888e-33	+
hsa-miR-432-5p	195	468	2.37776	1.5606e-25	+
hsa-miR-543	214	91	2.37364	1.58211e-12	-
hsa-miR-202-5p	201582	86366	2.35587	0	-
hsa-miR-877-5p	558	1307	2.32059	1.04573e-65	+
hsa-miR-149-5p	85	37	2.31878	1.65752e-05	-
hsa-miR-19b-3p	268	117	2.31202	1.0246e-14	-
hsa-miR-874-3p	87	203	2.31172	2.49112e-11	+
hsa-miR-509-5p	1930	4389	2.25302	4.79313e-205	+
hsa-miR-125b-2-3p	15	34	2.24567	0.0111208	+
hsa-miR-378c	21	47	2.21736	0.00275929	+
hsa-miR-1298-5p	24	11	2.20222	0.0397896	-
hsa-miR-660-5p	30	14	2.1629	0.0218922	-
hsa-miR-193a-5p	53	25	2.13982	0.00194642	-
hsa-miR-514a-5p	105	226	2.13244	7.45338e-11	+
hsa-miR-1908-5p	17	36	2.09803	0.0147427	+
hsa-miR-204-3p	168	355	2.09352	9.99265e-16	+
hsa-miR-323a-3p	91	189	2.05768	1.07104e-08	+
hsa-miR-99a-5p	4092	2033	2.03161	1.23742e-156	-
hsa-miR-181a-5p	8365	4161	2.02913	2.33827485745143e-317	-
hsa-miR-323b-3p	24	49	2.02275	0.0056184	+
hsa-miR-122-5p	46	23	2.0187	0.00720582	-
