# Supplementary material for: Research Resources: Comparative MicroRNA Profiles in Human Corona Radiata Cells and Cumulus Oophorus Cells Detected by Next-Generation Small RNA Sequencing
Source: PLoS One. 2014 Sep 4;9(9):e106706. doi: 10.1371/journal.pone.0106706 (PMC4154750; doi:10.1371/journal.pone.0106706)
Supplement: Table S5 — GO analysis for predicted targets of novel miRNAs in COCs. (XLSX) [file pone.0106706.s007.xlsx]

## Sheet: Sheet1
Supplementaty Table 5. GO analysis for predicted targets of novel miRNAs in COCs.
GO number	Go biological process	Targeted genes	Enrichment ratio	P vaule
GO:0007156	homophilic cell adhesion	CDH13 CDH20 CDHR5 CELSR2 CLSTN2 ESAM PCDH12 PCDH19 PCDHA1 PCDHA10 PCDHA11 PCDHA12 PCDHA13 PCDHA3 PCDHA4 PCDHA5 PCDHA7 PCDHA8 PCDHA9 PCDHAC2 PCDHGA1 PCDHGA10 PCDHGA11 PCDHGA12 PCDHGA2 PCDHGA3 PCDHGA5 PCDHGA6 PCDHGA7 PCDHGA8 PCDHGB1 PCDHGB2 PCDHGB4 PCDHGB6 PCDHGB7 PCDHGC3 PCDHGC4 PCDHGC5 PTPRT PVRL2 ROBO2	3.82801	2.30962e-11
GO:0031295	T cell costimulation	BTLA BX927235.1 CD274 CD4 CD5 CD80 CD86 CR788283.1 DPP4 HLA-DPA1 HLA-DRB3 HLA-DRB4 HLA-DRB5 ICOS MTOR PIK3CA	2.7051	0.000853566
GO:0032703	negative regulation of interleukin-2 production	KAT5 NOD2 PRNP TNFAIP3 VSIG4	6.9506	0.00250429
GO:0043484	regulation of RNA splicing	AFF2 FASTK HNRNPH1 MBNL3 SON SRRM4	5.36189	0.00254878
GO:0016573	histone acetylation	CREBBP GTF3C4 KAT5 MBD3 MECP2 PCGF2 TAF5 TRRAP	3.70698	0.0034157
GO:0060022	hard palate development	FOXE1 FOXE3 FZD1 SOX11	8.34072	0.00436455
GO:0031334	positive regulation of protein complex assembly	PPP2R5B TAL1 TNF TPPP VCP	5.68685	0.0048247
GO:0048661	positive regulation of smooth muscle cell proliferation	CDH13 EREG HBEGF IL13 IL6 MYD88 STAT5B TNF TRAF6	3.04323	0.00588104
GO:0048878	chemical homeostasis	IDUA SLC12A1 UMOD	12.5111	0.00682341
GO:0035108	limb morphogenesis	ALX4 EVX2 IDUA PCSK5 RPGRIP1L TBX4	3.95087	0.00847285
