# Supplementary material for: Research Resources: Comparative MicroRNA Profiles in Human Corona Radiata Cells and Cumulus Oophorus Cells Detected by Next-Generation Small RNA Sequencing
Source: PLoS One. 2014 Sep 4;9(9):e106706. doi: 10.1371/journal.pone.0106706 (PMC4154750; doi:10.1371/journal.pone.0106706)
Supplement: Table S6 — KEGG pathway analysis for predicted targets of novel miRNAs in CRCs. (XLSX) [file pone.0106706.s008.xlsx]

## Sheet: Sheet1
Supplementary Table 6. KEGG pathway analysis for predicted targets of novel miRNAs in CRCs.
Pathway name	Targeted genes	Enrichment ratio	P vaule
GRAFT-VERSUS-HOST DISEASE	CD80 CD86 FASLG HLA-DPA1 HLA-DRB3 HLA-DRB4 HLA-DRB5 IL6 TNF	4.95383	0.000210137
ALLOGRAFT REJECTION	CD80 CD86 FASLG HLA-DPA1 HLA-DRB3 HLA-DRB4 HLA-DRB5 TNF	4.87945	0.000517267
TYPE I DIABETES MELLITUS	CD80 CD86 FASLG HLA-DPA1 HLA-DRB3 HLA-DRB4 HLA-DRB5 PTPRN2 TNF	4.72342	0.000286496
ASTHMA	HLA-DPA1 HLA-DRB3 HLA-DRB4 HLA-DRB5 IL13 TNF	4.51349	0.00366411
GLYCOSPHINGOLIPID BIOSYNTHESIS-GANGLIO SERIES	ST3GAL1 ST6GALNAC4 ST8SIA5	4.51349	0.0384291
INTESTINAL IMMUNE NETWORK FOR IGA PRODUCTION	CD80 CD86 HLA-DPA1 HLA-DRB3 HLA-DRB4 HLA-DRB5 ICOS IL6 TNFSF13	4.2314	0.000582043
mTOR SIGNALING PATHWAY	IGF1 MAPK3 MTOR PIK3CA PIK3CD RPS6KA3 RPTOR TSC1	3.68448	0.00255546
AUTOIMMUNE THYROID DISEASE	CASP8 IKBKG IL6 MAPK14 MAPK3 NOD1 NOD2 TNF TNFAIP3 TRAF6	3.63991	0.000830772
ACUTE MYELOID LEUKEMIA	CEBPA IKBKG MAP2K2 MAPK3 MTOR PIK3CA PIK3CD STAT5B TCF7L2	3.56328	0.00171692
TYPE II DIABETES MELLITUS	ADIPOQ INSR MAPK3 MTOR PIK3CA PIK3CD TNF	3.36111	0.00732501
