# Supplementary material for: Research Resources: Comparative MicroRNA Profiles in Human Corona Radiata Cells and Cumulus Oophorus Cells Detected by Next-Generation Small RNA Sequencing
Source: PLoS One. 2014 Sep 4;9(9):e106706. doi: 10.1371/journal.pone.0106706 (PMC4154750; doi:10.1371/journal.pone.0106706)
Supplement: Table S7 — KEGG pathway analysis for predicted targets of novel miRNAs in COCs. (XLSX) [file pone.0106706.s009.xlsx]

## Sheet: Sheet1
Supplementary Table 7. KEGG pathway analysis for predicted targets of novel miRNAs in COCs.
Pathway name	Targeted genes	Enrichment ratio	P vaule
GRAFT-VERSUS-HOST DISEASE	CD80 CD86 FASLG HLA-DPA1 HLA-DRB3 HLA-DRB4 HLA-DRB5 IL6 TNF	4.85745	0.000242102
ALLOGRAFT REJECTION	CD80 CD86 FASLG HLA-DPA1 HLA-DRB3 HLA-DRB4 HLA-DRB5 TNF	4.78452	0.00058646
ASTHMA	HLA-DPA1 HLA-DRB3 HLA-DRB4 HLA-DRB5 IL13 TNF	4.42568	0.00402118
GLYCOSPHINGOLIPID BIOSYNTHESIS-GANGLIO SERIES	ST3GAL1 ST6GALNAC4 ST8SIA5	4.42568	0.0403019
INTESTINAL IMMUNE NETWORK FOR IGA PRODUCTION	CD80 CD86 HLA-DPA1 HLA-DRB3 HLA-DRB4 HLA-DRB5 ICOS IL6 TNFSF13	4.14908	0.000667174
TYPE I DIABETES MELLITUS	CD80 CD86 FASLG HLA-DPA1 HLA-DRB3 HLA-DRB4 HLA-DRB5 TNF	4.11691	0.00138437
AUTOIMMUNE THYROID DISEASE	CD80 CD86 FASLG HLA-DPA1 HLA-DRB3 HLA-DRB4 HLA-DRB5	2.97882	0.0129937
NOD-LIKE RECEPTOR SIGNALING PATHWAY	CASP8 IL6 MAPK14 NOD1 NOD2 TNF TNFAIP3 TRAF6	2.85528	0.010136
TYPE II DIABETES MELLITUS	ADIPOQ INSR MTOR PIK3CA PIK3CD TNF	2.8249	0.0257799
mTOR SIGNALING PATHWAY	MTOR PIK3CA PIK3CD PRKAA2 RPTOR TSC1	2.7096	0.0303231
