# Supplementary material for: Research Resources: Comparative MicroRNA Profiles in Human Corona Radiata Cells and Cumulus Oophorus Cells Detected by Next-Generation Small RNA Sequencing
Source: PLoS One. 2014 Sep 4;9(9):e106706. doi: 10.1371/journal.pone.0106706 (PMC4154750; doi:10.1371/journal.pone.0106706)
Supplement: File S1 — The miRNA primers used for quantitative real-time PCR. (XLSX) [file pone.0106706.s010.xlsx]

## Sheet: Sheet1
Supplemenraty Primer. Primers used for qRT-PCR
Name	Reverse transcript stem - loop primer	Gene specific primer for real time - PCR	Universal primer	Sequence of mature miRNAs
hsa-let-7f-5P	GTCGTATCCAGTGCGTGTCGTGGAGTCGGCAATTGCACTGGATACGACAACTATA	AGCTGAGGTAGTAGATTG	CAGTGCGTGTCGTGGAGT	TGAGGTAGTAGATTGTATAGTT
hsa-let-7c-5P	GTCGTATCCAGTGCGTGTCGTGGAGTCGGCAATTGCACTGGATACGACAACCATA	GTGTGAGGTAGTAGGTTG	CAGTGCGTGTCGTGGAGT	TGAGGTAGTAGGTTGTATGGTT
hsa-let-7g-5P	GTCGTATCCAGTGCGTGTCGTGGAGTCGGCAATTGCACTGGATACGACAACTGTA	GCCTGAGGTAGTAGTTTG	CAGTGCGTGTCGTGGAGT	TGAGGTAGTAGTTTGTACAGTT
hsa-191-5p	GTCGTATCCAGTGCGTGTCGTGGAGTCGGCAATTGCACTGGATACGACCAGCTGC	CTACAACGGAATCCCAAAA	CAGTGCGTGTCGTGGAGT	CAACGGAATCCCAAAAGCAGCTG
hsa-25-3p	GTCGTATCCAGTGCGTGTCGTGGAGTCGGCAATTGCACTGGATACGACTCAGACC	AATCATTGCACTTGTCTC	CAGTGCGTGTCGTGGAGT	CATTGCACTTGTCTCGGTCTGA
hsa-101-3p	GTCGTATCCAGTGCGTGTCGTGGAGTCGGCAATTGCACTGGATACGACTTCAGTT	TGCTACAGTACTGTGAT	CAGTGCGTGTCGTGGAGT	TACAGTACTGTGATAACTGAA
hsa-26a-5p	GTCGTATCCAGTGCGTGTCGTGGAGTCGGCAATTGCACTGGATACGACAGCCTAT	CCGTTCAAGTAATCCAGG	CAGTGCGTGTCGTGGAGT	TTCAAGTAATCCAGGATAGGCT
hsa-99a-5p	GTCGTATCCAGTGCGTGTCGTGGAGTCGGCAATTGCACTGGATACGACCACAAGA	GGTAACCCGTAGATCCGA	CAGTGCGTGTCGTGGAGT	AACCCGTAGATCCGATCTTGTG
hsa-508-3p	GTCGTATCCAGTGCGTGTCGTGGAGTCGGCAATTGCACTGGATACGACTCTACTC	ATCTGATTGTAGCCTTTTG	CAGTGCGTGTCGTGGAGT	TGATTGTAGCCTTTTGGAGTAGA
hsa-202-5p	GTCGTATCCAGTGCGTGTCGTGGAGTCGGCAATTGCACTGGATACGACCAAAGA	GCGTTCCTATGCATATAC	CAGTGCGTGTCGTGGAGT	TTCCTATGCATATACTTCTTTG
hsa-424-3p	GTCGTATCCAGTGCGTGTCGTGGAGTCGGCAATTGCACTGGATACGACATAGCAG	TTACAAAACGTGAGGCG	CAGTGCGTGTCGTGGAGT	CAAAACGTGAGGCGCTGCTAT
hsa-92a-3p	GTCGTATCCAGTGCGTGTCGTGGAGTCGGCAATTGCACTGGATACGACACAGGCC	CGCTATTGCACTTGTCCC	CAGTGCGTGTCGTGGAGT	TATTGCACTTGTCCCGGCCTGT
hsa-193a-5p	GTCGTATCCAGTGCGTGTCGTGGAGTCGGCAATTGCACTGGATACGACTGATCTC	CCTTGGGTCTTTGCGGGC	CAGTGCGTGTCGTGGAGT	TGGGTCTTTGCGGGCGAGATGA
hsa-16-5p	GTCGTATCCAGTGCGTGTCGTGGAGTCGGCAATTGCACTGGATACGACCGCCAAT	TATTAGCAGCACGTAAAT	CAGTGCGTGTCGTGGAGT	TAGCAGCACGTAAATATTGGCG
hsa-125b-5p	GTCGTATCCAGTGCGTGTCGTGGAGTCGGCAATTGCACTGGATACGACTCACAAG	ATCTCCCTGAGACCCTAA	CAGTGCGTGTCGTGGAGT	TCCCTGAGACCCTAACTTGTGA
hsa-23b-3p	GTCGTATCCAGTGCGTGTCGTGGAGTCGGCAATTGCACTGGATACGACGGTAATC	GGCATCACATTGCCAGG	CAGTGCGTGTCGTGGAGT	ATCACATTGCCAGGGATTACC
hsa-124a-5p	GTCGTATCCAGTGCGTGTCGTGGAGTCGGCAATTGCACTGGATACGACATCAAGG	CCGGTTCACAGCGGA	CAGTGCGTGTCGTGGAGT	GTTCACAGCGGACCTTGAT
hsa-92a-1-5p	GTCGTATCCAGTGCGTGTCGTGGAGTCGGCAATTGCACTGGATACGACAGCATTG	AGGAGGTTGGGATCGGTTG	CAGTGCGTGTCGTGGAGT	AGGTTGGGATCGGTTGCAATGCT
hsa-128-3p	GTCGTATCCAGTGCGTGTCGTGGAGTCGGCAATTGCACTGGATACGACAAAGAG	CGTTCACAGTGAACCGG	CAGTGCGTGTCGTGGAGT	TCACAGTGAACCGGTCTCTTT
hsa-22-3p	GTCGTATCCAGTGCGTGTCGTGGAGTCGGCAATTGCACTGGATACGACACAGTTC	AGTAAGCTGCCAGTTGAA	CAGTGCGTGTCGTGGAGT	AAGCTGCCAGTTGAAGAACTGT
hsa-15a-5p	GTCGTATCCAGTGCGTGTCGTGGAGTCGGCAATTGCACTGGATACGACCACAAAC	ATCTAGCAGCACATAATG	CAGTGCGTGTCGTGGAGT	TAGCAGCACATAATGGTTTGTG
hsa-340-5p	GTCGTATCCAGTGCGTGTCGTGGAGTCGGCAATTGCACTGGATACGACAATCAGT	CGATTATAAAGCAATGAG	CAGTGCGTGTCGTGGAGT	TTATAAAGCAATGAGACTGATT
hsa-149-3p	GTCGTATCCAGTGCGTGTCGTGGAGTCGGCAATTGCACTGGATACGACGCACAGC	ATCAGGGAGGGACGGGG	CAGTGCGTGTCGTGGAGT	AGGGAGGGACGGGGGCTGTGC
hsa-132-5p	GTCGTATCCAGTGCGTGTCGTGGAGTCGGCAATTGCACTGGATACGACAGTAACA	CCGACCGTGGCTTTCGAT	CAGTGCGTGTCGTGGAGT	ACCGTGGCTTTCGATTGTTACT
hsa-497-5p	GTCGTATCCAGTGCGTGTCGTGGAGTCGGCAATTGCACTGGATACGACACAAACC	ATCCAGCAGCACACTGT	CAGTGCGTGTCGTGGAGT	CAGCAGCACACTGTGGTTTGT
hsa-4286	GTCGTATCCAGTGCGTGTCGTGGAGTCGGCAATTGCACTGGATACGACGGTACCA	CGTACCCCACTCCTGGTACC	CAGTGCGTGTCGTGGAGT	ACCCCACTCCTGGTACC
hsa-483-5p	GTCGTATCCAGTGCGTGTCGTGGAGTCGGCAATTGCACTGGATACGACCTCCCTT	ATCAAGACGGGAGGAAAG	CAGTGCGTGTCGTGGAGT	AAGACGGGAGGAAAGAAGGGAG
hsa-550b-2-5p	GTCGTATCCAGTGCGTGTCGTGGAGTCGGCAATTGCACTGGATACGACTGTGTTA	CGTATGTGCCTGAGGGAG	CAGTGCGTGTCGTGGAGT	ATGTGCCTGAGGGAGTAAGACA
hsa-107	GTCGTATCCAGTGCGTGTCGTGGAGTCGGCAATTGCACTGGATACGACTGATAGC	GCAAGCAGCATTGTACAGG	CAGTGCGTGTCGTGGAGT	AGCAGCATTGTACAGGGCTATCA
hsa-3960	GTCGTATCCAGTGCGTGTCGTGGAGTCGGCAATTGCACTGGATACGACCCCCCGC	TGCGGCGGCGGCGGAG	CAGTGCGTGTCGTGGAGT	GGCGGCGGCGGAGGCGGGGG
hsa-1275	GTCGTATCCAGTGCGTGTCGTGGAGTCGGCAATTGCACTGGATACGACGACACCT	CCCGTGGGGGAGA	CAGTGCGTGTCGTGGAGT	GTGGGGGAGAGGCTGTC
hsa-95-3p	GTCGTATCCAGTGCGTGTCGTGGAGTCGGCAATTGCACTGGATACGACTGCTCAA	CGTTTCAACGGGTATTTA	CAGTGCGTGTCGTGGAGT	TTCAACGGGTATTTATTGAGCA
hsa-1307-3p	GTCGTATCCAGTGCGTGTCGTGGAGTCGGCAATTGCACTGGATACGACCACGACC	CATACTCGGCGTGGCGTC	CAGTGCGTGTCGTGGAGT	ACTCGGCGTGGCGTCGGTCGTG
hsa-548h-5p	GTCGTATCCAGTGCGTGTCGTGGAGTCGGCAATTGCACTGGATACGACGACAAAA	ACTAAAAGTAATCGCGGT	CAGTGCGTGTCGTGGAGT	AAAAGTAATCGCGGTTTTTGTC
m0330	GTCGTATCCAGTGCGTGTCGTGGAGTCGGCAATTGCACTGGATACGACCTGCAGA	GCTTAGCAGCGGGAACAGT	CAGTGCGTGTCGTGGAGT	TAGCAGCGGGAACAGTTCTGCAG
m0123	GTCGTATCCAGTGCGTGTCGTGGAGTCGGCAATTGCACTGGATACGACACCCACA	AGCCCGGAGCTGGGGAT	CAGTGCGTGTCGTGGAGT	CCGGAGCTGGGGATTGTGGGT
m0223	GTCGTATCCAGTGCGTGTCGTGGAGTCGGCAATTGCACTGGATACGACAAACTGT	TGCTGAGGTAGTAGTTTGT	CAGTGCGTGTCGTGGAGT	TGAGGTAGTAGTTTGTACAGTTT
m0137	GTCGTATCCAGTGCGTGTCGTGGAGTCGGCAATTGCACTGGATACGACCGCAAGG	CTGCACCCGTAGAACCGA	CAGTGCGTGTCGTGGAGT	CACCCGTAGAACCGACCTTGCG
m0042	GTCGTATCCAGTGCGTGTCGTGGAGTCGGCAATTGCACTGGATACGACCCACAAG	CGTAACCCGTAGATCCGAA	CAGTGCGTGTCGTGGAGT	AACCCGTAGATCCGAACTTGTGG
m0222	GTCGTATCCAGTGCGTGTCGTGGAGTCGGCAATTGCACTGGATACGACAACAGCT	CCTCAACGGAATCCCAAAAGC	CAGTGCGTGTCGTGGAGT	CAACGGAATCCCAAAAGCAGCTGTT
m0211	GTCGTATCCAGTGCGTGTCGTGGAGTCGGCAATTGCACTGGATACGACAAAGGCC	GGCTCGAGGACTGGTGGAAG	CAGTGCGTGTCGTGGAGT	TCGAGGACTGGTGGAAGGGCCTTT
m0325	GTCGTATCCAGTGCGTGTCGTGGAGTCGGCAATTGCACTGGATACGACCACTTAC	CGTTTATAATACAACCTG	CAGTGCGTGTCGTGGAGT	TTATAATACAACCTGATAAGTG
m0015	GTCGTATCCAGTGCGTGTCGTGGAGTCGGCAATTGCACTGGATACGACTCAAAGA	ATGTTCCTATGCATATACT	CAGTGCGTGTCGTGGAGT	TTCCTATGCATATACTTCTTTGA
m0321	GTCGTATCCAGTGCGTGTCGTGGAGTCGGCAATTGCACTGGATACGACCAACAAT	CGCTGAGGTAGTAAGTTGT	CAGTGCGTGTCGTGGAGT	TGAGGTAGTAAGTTGTATTGTTG
m0026	GTCGTATCCAGTGCGTGTCGTGGAGTCGGCAATTGCACTGGATACGACCAACAAT	AGCAAGACGGGAGGAAAGAAG	CAGTGCGTGTCGTGGAGT	AAGACGGGAGGAAAGAAGGGAGTGG
m0080	GTCGTATCCAGTGCGTGTCGTGGAGTCGGCAATTGCACTGGATACGACCCACTCC	GCTTGGTTTACCGTCCCA	CAGTGCGTGTCGTGGAGT	TGGTTTACCGTCCCACATACAT
m0082	GTCGTATCCAGTGCGTGTCGTGGAGTCGGCAATTGCACTGGATACGACCCCCTCCT	TGCTGTGACTGGTTGACC	CAGTGCGTGTCGTGGAGT	TGTGACTGGTTGACCAGAGGGG
m0384	GTCGTATCCAGTGCGTGTCGTGGAGTCGGCAATTGCACTGGATACGACACAACAA	ACCTGAGGTAGTAAGTTGTA	CAGTGCGTGTCGTGGAGT	TGAGGTAGTAAGTTGTATTGTTGT
