# Supplementary material for: Research Resources: Comparative MicroRNA Profiles in Human Corona Radiata Cells and Cumulus Oophorus Cells Detected by Next-Generation Small RNA Sequencing
Source: PLoS One. 2014 Sep 4;9(9):e106706. doi: 10.1371/journal.pone.0106706 (PMC4154750; doi:10.1371/journal.pone.0106706)
Supplement: File S2 — The putative target genes of the differentially expressed miRNAs. (XLSX) [file pone.0106706.s011.xlsx]

## Sheet: Sheet3
miRNA	Target gene	MicroCosm	miRanda	TargetScan
hsa-miR-107		+	-	-
hsa-miR-107	A2BP1	-	+	-
hsa-miR-107	A4D0Y5_HUMAN	+	-	-
hsa-miR-107	AADACL3	-	+	-
hsa-miR-107	AADAT	-	+	-
hsa-miR-107	AAMP	-	+	-
hsa-miR-107	AASS	+	-	-
hsa-miR-107	AATF	+	+	-
hsa-miR-107	ABCA10	-	+	-
hsa-miR-107	ABCA11P	-	+	-
hsa-miR-107	ABCA13	-	+	-
hsa-miR-107	ABCA5	-	+	-
hsa-miR-107	ABCA6	-	+	-
hsa-miR-107	ABCB5	-	+	-
hsa-miR-107	ABCB8	-	+	-
hsa-miR-107	ABCC11	-	+	-
hsa-miR-107	ABCC12	-	+	-
hsa-miR-107	ABCC3	+	+	-
hsa-miR-107	ABCC5	-	+	-
hsa-miR-107	ABCF1	-	+	-
hsa-miR-107	ABCG5	-	+	-
hsa-miR-107	ABHD12	+	-	-
hsa-miR-107	ABHD12B	-	+	-
hsa-miR-107	ABHD13	-	+	-
hsa-miR-107	ABHD2	-	+	-
hsa-miR-107	ABHD5	-	+	-
hsa-miR-107	ABI2	+	+	-
hsa-miR-107	ABI3BP	-	+	-
hsa-miR-107	ABL2	-	+	-
hsa-miR-107	ABR	-	+	-
hsa-miR-107	ACACB	-	+	+
hsa-miR-107	ACAD10	-	+	-
hsa-miR-107	ACAD8	-	+	-
hsa-miR-107	ACAD9	+	+	-
hsa-miR-107	ACADVL	-	+	-
hsa-miR-107	ACCN3	-	+	-
hsa-miR-107	ACCS	-	+	-
hsa-miR-107	ACER2	-	+	-
hsa-miR-107	ACER3	-	+	-
hsa-miR-107	ACLY	+	-	-
hsa-miR-107	ACO1	-	+	-
hsa-miR-107	ACOT13	-	+	-
hsa-miR-107	ACOX1	+	-	-
hsa-miR-107	ACPL2	-	+	-
hsa-miR-107	ACSBG1	-	+	-
hsa-miR-107	ACSBG2	+	+	-
hsa-miR-107	ACSM5	-	+	-
hsa-miR-107	ACTG1	-	+	-
hsa-miR-107	ACTG2	-	+	-
hsa-miR-107	ACTN3	-	+	-
hsa-miR-107	ACTR2	-	+	-
hsa-miR-107	ACTR8	-	+	-
hsa-miR-107	ACVR1	-	+	-
hsa-miR-107	ADAM12	+	-	-
hsa-miR-107	ADAM15	-	+	-
hsa-miR-107	ADAM18	-	+	-
hsa-miR-107	ADAM5P	-	+	-
hsa-miR-107	ADAM7	+	+	-
hsa-miR-107	ADAMTS1	-	+	-
hsa-miR-107	ADAMTS14	-	+	-
hsa-miR-107	ADAMTS19	-	+	-
hsa-miR-107	ADAMTS3	-	+	-
hsa-miR-107	ADAMTS6	-	+	-
hsa-miR-107	ADAMTS9	-	+	-
hsa-miR-107	ADAMTSL1	-	+	-
hsa-miR-107	ADAMTSL3	-	+	-
hsa-miR-107	ADAP2	-	+	-
hsa-miR-107	ADAR	-	+	-
hsa-miR-107	ADARB1	-	+	-
hsa-miR-107	ADCK4	-	+	-
hsa-miR-107	ADCY4	-	+	-
hsa-miR-107	ADCY6	-	+	-
hsa-miR-107	ADCYAP1	-	+	-
hsa-miR-107	ADD1	-	+	-
hsa-miR-107	ADH5	-	+	-
hsa-miR-107	ADK	-	+	-
hsa-miR-107	ADNP	-	+	-
hsa-miR-107	ADRB2	-	+	-
hsa-miR-107	AEBP2	-	+	-
hsa-miR-107	AFAP1L2	-	+	-
hsa-miR-107	AFF4	+	+	-
hsa-miR-107	AFG3L2	+	+	-
hsa-miR-107	AGBL4	-	+	-
hsa-miR-107	AGFG1	-	+	+
hsa-miR-107	AGK	-	+	-
hsa-miR-107	AGPAT6	+	+	-
hsa-miR-107	AGPHD1	-	+	-
hsa-miR-107	AGTPBP1	-	+	-
hsa-miR-107	AHCYL2	-	+	-
hsa-miR-107	AHNAK	-	+	-
hsa-miR-107	AHSA2	-	+	-
hsa-miR-107	AIFM1	-	+	-
hsa-miR-107	AIG1	-	+	-
hsa-miR-107	AIM1	-	+	-
hsa-miR-107	AIM1L	-	+	-
hsa-miR-107	AIP	+	-	-
hsa-miR-107	AK2	-	+	-
hsa-miR-107	AK3	-	+	-
hsa-miR-107	AK3L1	-	+	-
hsa-miR-107	AKAP1	-	+	-
hsa-miR-107	AKAP12	-	+	-
hsa-miR-107	AKAP13	-	+	-
hsa-miR-107	AKAP2	-	+	-
hsa-miR-107	AKAP6	-	+	-
hsa-miR-107	AKD1	-	+	-
hsa-miR-107	AKIRIN2	-	+	-
hsa-miR-107	AKR1B15	-	+	-
hsa-miR-107	AKT3	-	+	-
hsa-miR-107	ALAD	-	+	-
hsa-miR-107	ALB	-	+	-
hsa-miR-107	ALCAM	-	+	-
hsa-miR-107	ALDH1A2	-	+	-
hsa-miR-107	ALDH1B1	-	+	-
hsa-miR-107	ALDH1L1	-	+	-
hsa-miR-107	ALDH3B2	-	+	-
hsa-miR-107	ALDH8A1	-	+	-
hsa-miR-107	ALG12	+	-	-
hsa-miR-107	ALG2	-	+	-
hsa-miR-107	ALG9	-	+	-
hsa-miR-107	ALKBH5	-	+	-
hsa-miR-107	ALS2	-	+	-
hsa-miR-107	ALS2CR4	-	+	-
hsa-miR-107	ALS2CR8	-	+	-
hsa-miR-107	ALX3	-	+	-
hsa-miR-107	AMAC1	-	+	-
hsa-miR-107	AMFR	-	+	-
hsa-miR-107	AMMECR1	-	+	+
hsa-miR-107	AMMECR1L	-	+	-
hsa-miR-107	AMOT	-	+	-
hsa-miR-107	AMPH	-	+	-
hsa-miR-107	AMT	-	+	-
hsa-miR-107	AMTN	+	+	-
hsa-miR-107	ANAPC7	-	+	-
hsa-miR-107	ANGEL1	-	+	-
hsa-miR-107	ANGEL2	-	+	-
hsa-miR-107	ANGPTL7	-	+	-
hsa-miR-107	ANK1	-	+	-
hsa-miR-107	ANK3	-	+	-
hsa-miR-107	ANKAR	-	+	-
hsa-miR-107	ANKIB1	-	+	-
hsa-miR-107	ANKMY2	+	+	-
hsa-miR-107	ANKRD11	+	+	-
hsa-miR-107	ANKRD13A	-	+	-
hsa-miR-107	ANKRD20A2	-	+	-
hsa-miR-107	ANKRD20A3	-	+	-
hsa-miR-107	ANKRD20A4	-	+	-
hsa-miR-107	ANKRD20B	-	+	-
hsa-miR-107	ANKRD30B	-	+	-
hsa-miR-107	ANKRD34C	-	-	+
hsa-miR-107	ANKRD36	-	+	-
hsa-miR-107	ANKRD36B	-	+	-
hsa-miR-107	ANKRD37	-	+	-
hsa-miR-107	ANKRD42	-	+	-
hsa-miR-107	ANKRD44	+	+	-
hsa-miR-107	ANKRD53	+	-	-
hsa-miR-107	ANKRD57	-	+	-
hsa-miR-107	ANKRD6	-	+	-
hsa-miR-107	ANO3	-	+	-
hsa-miR-107	ANTXR1	-	+	-
hsa-miR-107	ANXA1	-	+	-
hsa-miR-107	ANXA4	-	+	-
hsa-miR-107	AOAH	+	-	-
hsa-miR-107	AOX2P	-	+	-
hsa-miR-107	AP1S2	-	+	-
hsa-miR-107	AP2A1	-	+	-
hsa-miR-107	AP2A2	-	+	-
hsa-miR-107	AP3B1	-	+	-
hsa-miR-107	AP3B2	-	+	-
hsa-miR-107	AP3M1	-	-	+
hsa-miR-107	AP3S1	+	-	-
hsa-miR-107	APC	-	+	-
hsa-miR-107	APIP	-	+	-
hsa-miR-107	APLN	-	+	-
hsa-miR-107	APOA2	-	+	-
hsa-miR-107	APOBEC2	+	+	-
hsa-miR-107	APOBEC3B	+	-	-
hsa-miR-107	APOBEC3C	-	+	-
hsa-miR-107	APOBEC3D	+	+	-
hsa-miR-107	APOOL	-	+	-
hsa-miR-107	AQP11	+	+	-
hsa-miR-107	AQP7P3	-	+	-
hsa-miR-107	AQPEP	-	+	-
hsa-miR-107	ARAF	+	+	-
hsa-miR-107	AREG	-	+	-
hsa-miR-107	ARF4	+	+	-
hsa-miR-107	ARF6	-	+	-
hsa-miR-107	ARG2	-	+	-
hsa-miR-107	ARGLU1	-	+	-
hsa-miR-107	ARHGAP1	-	+	-
hsa-miR-107	ARHGAP11B	-	+	-
hsa-miR-107	ARHGAP17	-	+	-
hsa-miR-107	ARHGAP18	-	+	-
hsa-miR-107	ARHGAP19	-	+	-
hsa-miR-107	ARHGAP20	-	+	-
hsa-miR-107	ARHGAP22	+	+	-
hsa-miR-107	ARHGAP24	-	+	-
hsa-miR-107	ARHGAP32	-	+	-
hsa-miR-107	ARHGAP5	-	+	-
hsa-miR-107	ARHGAP6	-	+	-
hsa-miR-107	ARHGAP8	-	+	-
hsa-miR-107	ARHGEF10L	+	+	-
hsa-miR-107	ARHGEF16	-	+	-
hsa-miR-107	ARID2	-	+	-
hsa-miR-107	ARID4A	-	+	-
hsa-miR-107	ARIH1	-	+	-
hsa-miR-107	ARIH2	+	+	-
hsa-miR-107	ARL11	-	+	-
hsa-miR-107	ARL13A	-	+	-
hsa-miR-107	ARL15	-	+	-
hsa-miR-107	ARL4C	-	+	-
hsa-miR-107	ARL6IP6	-	+	-
hsa-miR-107	ARL8A	-	+	-
hsa-miR-107	ARMC1	-	+	-
hsa-miR-107	ARMC4	+	-	-
hsa-miR-107	ARMC8	-	+	-
hsa-miR-107	ARMCX2	+	+	-
hsa-miR-107	ARMCX3	-	+	-
hsa-miR-107	ARNT	-	+	-
hsa-miR-107	ARNTL	+	-	-
hsa-miR-107	ARPC2	+	-	-
hsa-miR-107	ARPC5	-	+	-
hsa-miR-107	ARPC5L	-	+	-
hsa-miR-107	ARPP21	-	+	-
hsa-miR-107	ART3	-	+	-
hsa-miR-107	ASB1	+	-	-
hsa-miR-107	ASB10	+	+	-
hsa-miR-107	ASCC3	+	-	-
hsa-miR-107	ASH1L	-	+	-
hsa-miR-107	ASNS	-	+	-
hsa-miR-107	ASNSD1	-	+	-
hsa-miR-107	ASPH	-	+	-
hsa-miR-107	ASPRV1	-	+	-
hsa-miR-107	ATCAY	+	-	-
hsa-miR-107	ATE1	-	+	-
hsa-miR-107	ATF6	-	+	-
hsa-miR-107	ATF7	-	+	-
hsa-miR-107	ATF7IP	-	+	-
hsa-miR-107	ATF7IP2	-	+	-
hsa-miR-107	ATG16L2	-	+	-
hsa-miR-107	ATG7	-	+	-
hsa-miR-107	ATL1	-	+	-
hsa-miR-107	ATL2	-	+	-
hsa-miR-107	ATN1	-	+	-
hsa-miR-107	ATP10B	-	+	-
hsa-miR-107	ATP11A	-	+	-
hsa-miR-107	ATP11B	-	+	-
hsa-miR-107	ATP13A2	+	-	-
hsa-miR-107	ATP13A3	-	+	-
hsa-miR-107	ATP13A4	+	+	-
hsa-miR-107	ATP1B1	-	+	-
hsa-miR-107	ATP1B2	-	+	-
hsa-miR-107	ATP2A2	-	+	-
hsa-miR-107	ATP2B2	-	+	-
hsa-miR-107	ATP2B4	-	+	-
hsa-miR-107	ATP5C1	-	+	-
hsa-miR-107	ATP5EP2	-	+	-
hsa-miR-107	ATP5F1	-	+	-
hsa-miR-107	ATP6V0A2	-	+	-
hsa-miR-107	ATP6V0D1	+	-	-
hsa-miR-107	ATP6V0E1	-	+	-
hsa-miR-107	ATP8A1	-	+	-
hsa-miR-107	ATP8A2	-	+	-
hsa-miR-107	ATP8B4	-	+	-
hsa-miR-107	ATP9B	-	+	-
hsa-miR-107	ATPBD4	-	+	-
hsa-miR-107	ATRNL1	-	+	-
hsa-miR-107	ATXN1	-	+	-
hsa-miR-107	ATXN2	-	+	-
hsa-miR-107	ATXN7	-	+	-
hsa-miR-107	ATXN7L1	-	+	-
hsa-miR-107	ATXN7L2	-	+	-
hsa-miR-107	AUH	+	+	-
hsa-miR-107	AURKA	+	-	-
hsa-miR-107	AVEN	+	+	-
hsa-miR-107	AXIN2	-	+	-
hsa-miR-107	AZI2	-	+	-
hsa-miR-107	AZIN1	-	+	-
hsa-miR-107	B3GALT4	-	+	+
hsa-miR-107	B3GALTL	-	+	-
hsa-miR-107	B3GNT2	-	+	-
hsa-miR-107	B4GALNT2	-	+	-
hsa-miR-107	BACH1	-	+	-
hsa-miR-107	BAGE	-	+	-
hsa-miR-107	BAGE2	-	+	-
hsa-miR-107	BAGE5	-	+	-
hsa-miR-107	BAI1	+	-	-
hsa-miR-107	BAI3	-	+	-
hsa-miR-107	BAIAP2	+	-	-
hsa-miR-107	BAK1	-	+	-
hsa-miR-107	BASP1	-	+	-
hsa-miR-107	BAT2L2	-	+	-
hsa-miR-107	BAT4	-	+	-
hsa-miR-107	BAT5_HUMAN	+	-	-
hsa-miR-107	BAZ1A	-	+	-
hsa-miR-107	BAZ2A	+	-	-
hsa-miR-107	BBOX1	-	+	-
hsa-miR-107	BBS7	-	+	-
hsa-miR-107	BBS9	-	+	-
hsa-miR-107	BBX	+	-	-
hsa-miR-107	BCAM	+	-	-
hsa-miR-107	BCAP29	-	+	-
hsa-miR-107	BCAS1	-	+	-
hsa-miR-107	BCAS4	+	-	-
hsa-miR-107	BCAT2	-	+	-
hsa-miR-107	BCCIP	-	+	-
hsa-miR-107	BCL11A	-	+	-
hsa-miR-107	BCL2L13	-	+	-
hsa-miR-107	BCL2L14	-	+	-
hsa-miR-107	BCLAF1	-	+	-
hsa-miR-107	BCOR	+	-	-
hsa-miR-107	BDNF	-	+	-
hsa-miR-107	BECN1	-	+	-
hsa-miR-107	BEST1	+	+	-
hsa-miR-107	BEST3	-	+	-
hsa-miR-107	BHLHE40	-	+	-
hsa-miR-107	BHLHE41	-	+	-
hsa-miR-107	BICD1	-	+	-
hsa-miR-107	BLMH	-	+	-
hsa-miR-107	BLZF1	-	+	-
hsa-miR-107	BMP2K	-	+	-
hsa-miR-107	BMP8A	+	-	-
hsa-miR-107	BMX	+	+	-
hsa-miR-107	BNIP3	+	+	-
hsa-miR-107	BOLA3	+	+	-
hsa-miR-107	BPIL2	-	+	-
hsa-miR-107	BRD2	-	+	-
hsa-miR-107	BRI3	+	-	-
hsa-miR-107	BRP44L	-	+	-
hsa-miR-107	BRS3	-	+	-
hsa-miR-107	BSDC1	+	+	-
hsa-miR-107	BST1	+	+	-
hsa-miR-107	BTAF1	-	+	-
hsa-miR-107	BTBD8	-	+	-
hsa-miR-107	BTG2	-	+	-
hsa-miR-107	BTLA	-	+	-
hsa-miR-107	BTN1A1	-	+	-
hsa-miR-107	BTN2A2	-	+	-
hsa-miR-107	BTNL8	-	+	-
hsa-miR-107	BTRC	-	+	-
hsa-miR-107	BUB3	-	+	-
hsa-miR-107	BZW2	-	+	-
hsa-miR-107	C10orf118	-	+	-
hsa-miR-107	C10orf131	-	+	-
hsa-miR-107	C10orf18	-	+	-
hsa-miR-107	C10orf2	-	+	-
hsa-miR-107	C10orf26	-	+	-
hsa-miR-107	C10orf4	-	+	-
hsa-miR-107	C10orf57	-	+	-
hsa-miR-107	C10orf62	+	-	-
hsa-miR-107	C10orf68	-	+	-
hsa-miR-107	C10orf76	-	+	-
hsa-miR-107	C10orf79	-	+	-
hsa-miR-107	C10orf81	-	+	-
hsa-miR-107	C11orf24	-	+	-
hsa-miR-107	C11orf30	-	+	-
hsa-miR-107	C11orf53	+	+	-
hsa-miR-107	C11orf64	-	+	-
hsa-miR-107	C11orf68	+	+	-
hsa-miR-107	C11orf73	-	+	-
hsa-miR-107	C11orf9	-	+	-
hsa-miR-107	C12orf11	+	-	-
hsa-miR-107	C12orf4	-	+	-
hsa-miR-107	C12orf42	+	-	-
hsa-miR-107	C12orf50	-	+	-
hsa-miR-107	C12orf55	-	+	-
hsa-miR-107	C12orf62	+	-	-
hsa-miR-107	C12orf64	-	+	-
hsa-miR-107	C12orf66	-	+	-
hsa-miR-107	C12orf72	-	+	-
hsa-miR-107	C12orf76	-	+	-
hsa-miR-107	C13orf1	-	+	-
hsa-miR-107	C13orf30	-	+	-
hsa-miR-107	C13orf38	-	+	-
hsa-miR-107	C14orf101	-	+	-
hsa-miR-107	C14orf105	-	+	-
hsa-miR-107	C14orf129	+	+	-
hsa-miR-107	C14orf139	-	+	-
hsa-miR-107	C14orf145	-	+	-
hsa-miR-107	C14orf159	-	+	-
hsa-miR-107	C14orf2	-	+	-
hsa-miR-107	C14orf4	-	+	-
hsa-miR-107	C14orf45	-	+	-
hsa-miR-107	C14orf48	+	-	-
hsa-miR-107	C14orf73	+	+	-
hsa-miR-107	C14orf79	+	+	-
hsa-miR-107	C15orf21	-	+	-
hsa-miR-107	C15orf29	-	+	-
hsa-miR-107	C15orf40	-	+	-
hsa-miR-107	C15orf41	-	+	-
hsa-miR-107	C15orf44	-	+	-
hsa-miR-107	C15orf54	-	+	-
hsa-miR-107	C15orf57	-	+	-
hsa-miR-107	C16orf59	+	-	-
hsa-miR-107	C16orf63	-	+	-
hsa-miR-107	C16orf72	-	+	-
hsa-miR-107	C16orf80	-	+	-
hsa-miR-107	C16orf91	-	+	-
hsa-miR-107	C17orf100	-	+	-
hsa-miR-107	C17orf104	-	+	-
hsa-miR-107	C17orf38	+	-	-
hsa-miR-107	C17orf68	-	+	-
hsa-miR-107	C17orf69	-	+	-
hsa-miR-107	C17orf76	-	+	-
hsa-miR-107	C17orf80	-	+	-
hsa-miR-107	C17orf88	-	+	-
hsa-miR-107	C18orf20	+	-	-
hsa-miR-107	C18orf24	+	-	-
hsa-miR-107	C18orf34	+	+	-
hsa-miR-107	C18orf55	-	+	-
hsa-miR-107	C18orf62	-	+	-
hsa-miR-107	C18orf8	-	+	-
hsa-miR-107	C19orf12	-	+	-
hsa-miR-107	C19orf36	-	+	-
hsa-miR-107	C19orf48	+	-	-
hsa-miR-107	C19orf50	-	+	-
hsa-miR-107	C19orf76	-	+	-
hsa-miR-107	C1QB	+	+	-
hsa-miR-107	C1QL3	+	+	-
hsa-miR-107	C1QTNF5	+	-	-
hsa-miR-107	C1QTNF9	-	+	-
hsa-miR-107	C1orf101	+	+	-
hsa-miR-107	C1orf102	+	-	-
hsa-miR-107	C1orf103	-	+	-
hsa-miR-107	C1orf161	-	+	-
hsa-miR-107	C1orf168	-	+	-
hsa-miR-107	C1orf175	-	+	-
hsa-miR-107	C1orf179	+	-	-
hsa-miR-107	C1orf19	+	-	-
hsa-miR-107	C1orf2	+	-	-
hsa-miR-107	C1orf50	+	+	-
hsa-miR-107	C1orf57	-	+	-
hsa-miR-107	C1orf65	-	+	-
hsa-miR-107	C1orf74	+	-	-
hsa-miR-107	C1orf77	-	+	-
hsa-miR-107	C1orf97	-	+	-
hsa-miR-107	C20orf112	-	+	-
hsa-miR-107	C20orf177	-	+	-
hsa-miR-107	C20orf186	+	+	+
hsa-miR-107	C20orf26	+	-	-
hsa-miR-107	C20orf27	-	+	-
hsa-miR-107	C20orf39	+	-	-
hsa-miR-107	C20orf46	-	+	-
hsa-miR-107	C20orf57	+	-	-
hsa-miR-107	C20orf62	+	-	-
hsa-miR-107	C20orf85	+	-	-
hsa-miR-107	C20orf96	+	-	-
hsa-miR-107	C21orf105	-	+	-
hsa-miR-107	C21orf111	+	-	-
hsa-miR-107	C21orf13	+	-	-
hsa-miR-107	C21orf7	-	+	-
hsa-miR-107	C21orf91	-	+	-
hsa-miR-107	C22orf30	-	+	-
hsa-miR-107	C22orf40	-	+	-
hsa-miR-107	C2orf39	+	-	-
hsa-miR-107	C2orf42	+	+	-
hsa-miR-107	C2orf44	-	+	-
hsa-miR-107	C2orf55	-	+	-
hsa-miR-107	C2orf69	-	+	-
hsa-miR-107	C3orf15	-	+	-
hsa-miR-107	C3orf23	-	+	-
hsa-miR-107	C3orf41	+	-	-
hsa-miR-107	C3orf42	-	+	-
hsa-miR-107	C3orf56	-	+	-
hsa-miR-107	C3orf66	-	+	-
hsa-miR-107	C4orf10	-	+	-
hsa-miR-107	C4orf17	-	+	-
hsa-miR-107	C4orf19	+	+	-
hsa-miR-107	C4orf22	+	-	-
hsa-miR-107	C4orf33	-	+	-
hsa-miR-107	C4orf41	-	+	-
hsa-miR-107	C4orf42	-	+	-
hsa-miR-107	C5	-	+	-
hsa-miR-107	C5orf13	-	+	-
hsa-miR-107	C5orf23	-	+	-
hsa-miR-107	C5orf24	-	+	-
hsa-miR-107	C5orf25	-	+	-
hsa-miR-107	C5orf36	-	+	-
hsa-miR-107	C5orf40	-	+	-
hsa-miR-107	C5orf41	-	+	-
hsa-miR-107	C5orf43	-	+	-
hsa-miR-107	C5orf47	-	+	-
hsa-miR-107	C5orf56	-	+	-
hsa-miR-107	C5orf58	-	+	-
hsa-miR-107	C5orf60	-	+	-
hsa-miR-107	C5orf62	-	+	-
hsa-miR-107	C6orf120	-	+	-
hsa-miR-107	C6orf128	+	-	-
hsa-miR-107	C6orf136	+	-	-
hsa-miR-107	C6orf142	+	+	-
hsa-miR-107	C6orf163	-	+	-
hsa-miR-107	C6orf182	-	+	-
hsa-miR-107	C6orf190	+	-	-
hsa-miR-107	C6orf201	-	+	-
hsa-miR-107	C6orf204	-	+	-
hsa-miR-107	C6orf26	-	+	-
hsa-miR-107	C6orf57	+	+	-
hsa-miR-107	C6orf64	-	+	-
hsa-miR-107	C6orf98	+	-	-
hsa-miR-107	C7orf16	+	-	-
hsa-miR-107	C7orf54	-	+	-
hsa-miR-107	C7orf55	-	+	-
hsa-miR-107	C7orf57	-	+	-
hsa-miR-107	C8orf30A	+	-	-
hsa-miR-107	C8orf33	+	-	-
hsa-miR-107	C8orf34	-	+	-
hsa-miR-107	C8orf38	-	+	-
hsa-miR-107	C8orf42	-	+	-
hsa-miR-107	C8orf68	-	+	-
hsa-miR-107	C8orf71	-	+	-
hsa-miR-107	C8orf77	+	+	-
hsa-miR-107	C9orf102	-	+	+
hsa-miR-107	C9orf103	+	-	-
hsa-miR-107	C9orf117	-	+	-
hsa-miR-107	C9orf134	+	-	-
hsa-miR-107	C9orf144B	-	+	-
hsa-miR-107	C9orf170	-	+	-
hsa-miR-107	C9orf41	-	+	-
hsa-miR-107	C9orf73	-	+	-
hsa-miR-107	C9orf80	+	-	-
hsa-miR-107	C9orf96	-	+	-
hsa-miR-107	CA2	+	+	-
hsa-miR-107	CAB39	-	+	-
hsa-miR-107	CABC1	-	+	-
hsa-miR-107	CACNA1B	-	+	-
hsa-miR-107	CACNA1E	-	+	-
hsa-miR-107	CACNA2D1	+	+	-
hsa-miR-107	CACNB3	-	+	-
hsa-miR-107	CACNB4	-	+	-
hsa-miR-107	CADM2	-	+	-
hsa-miR-107	CADM3	-	+	-
hsa-miR-107	CALCA	-	+	-
hsa-miR-107	CALCOCO1	-	+	-
hsa-miR-107	CALD1	-	+	-
hsa-miR-107	CALML4	-	+	-
hsa-miR-107	CALU	-	+	-
hsa-miR-107	CAMKV	+	+	-
hsa-miR-107	CAMSAP1L1	-	+	-
hsa-miR-107	CAMTA1	-	+	-
hsa-miR-107	CAMTA2	-	+	-
hsa-miR-107	CANX	-	+	-
hsa-miR-107	CAP2	-	+	-
hsa-miR-107	CAPN12	+	+	-
hsa-miR-107	CAPN2	-	+	-
hsa-miR-107	CAPNS2	-	+	-
hsa-miR-107	CAPRIN1	-	+	-
hsa-miR-107	CAPZA2	-	+	-
hsa-miR-107	CARD14	+	-	-
hsa-miR-107	CARM1	-	+	-
hsa-miR-107	CASC1	+	+	-
hsa-miR-107	CASC2	-	+	-
hsa-miR-107	CASK	-	+	-
hsa-miR-107	CASP3	+	+	-
hsa-miR-107	CASP8	-	+	-
hsa-miR-107	CASR	-	+	-
hsa-miR-107	CASZ1	+	+	-
hsa-miR-107	CATSPER4	-	+	-
hsa-miR-107	CAV3	+	+	-
hsa-miR-107	CBFB	-	+	-
hsa-miR-107	CBWD3	-	+	-
hsa-miR-107	CC2D1B	-	+	-
hsa-miR-107	CCBL2	+	-	-
hsa-miR-107	CCDC102B	-	+	-
hsa-miR-107	CCDC111	-	+	-
hsa-miR-107	CCDC116	-	+	-
hsa-miR-107	CCDC122	-	+	-
hsa-miR-107	CCDC125	-	+	-
hsa-miR-107	CCDC130	-	+	-
hsa-miR-107	CCDC132	+	+	-
hsa-miR-107	CCDC141	-	+	-
hsa-miR-107	CCDC155	-	+	-
hsa-miR-107	CCDC18	+	-	-
hsa-miR-107	CCDC19	-	+	-
hsa-miR-107	CCDC22	-	+	-
hsa-miR-107	CCDC23	+	-	-
hsa-miR-107	CCDC41	-	+	-
hsa-miR-107	CCDC42	-	+	-
hsa-miR-107	CCDC50	+	+	-
hsa-miR-107	CCDC52	-	+	-
hsa-miR-107	CCDC6	-	+	-
hsa-miR-107	CCDC62	-	+	-
hsa-miR-107	CCDC64B	-	+	-
hsa-miR-107	CCDC66	+	+	-
hsa-miR-107	CCDC68	-	+	-
hsa-miR-107	CCDC7	-	+	-
hsa-miR-107	CCDC83	+	+	-
hsa-miR-107	CCDC85A	-	+	-
hsa-miR-107	CCDC88A	-	+	-
hsa-miR-107	CCDC99	-	+	-
hsa-miR-107	CCL13	+	+	-
hsa-miR-107	CCM2	-	+	-
hsa-miR-107	CCNA1	-	+	-
hsa-miR-107	CCNB1	-	+	-
hsa-miR-107	CCNDBP1	-	+	-
hsa-miR-107	CCNE1	+	+	-
hsa-miR-107	CCNG1	-	+	-
hsa-miR-107	CCNT2	-	+	-
hsa-miR-107	CCT4	-	+	-
hsa-miR-107	CCT5	-	+	-
hsa-miR-107	CCT6P3	-	+	-
hsa-miR-107	CD151	-	+	-
hsa-miR-107	CD163	-	+	-
hsa-miR-107	CD164L2	-	+	-
hsa-miR-107	CD19	+	-	-
hsa-miR-107	CD1E	-	+	-
hsa-miR-107	CD207	-	+	-
hsa-miR-107	CD209	+	-	-
hsa-miR-107	CD274	-	+	-
hsa-miR-107	CD28	-	+	-
hsa-miR-107	CD2AP	-	+	-
hsa-miR-107	CD302	-	+	-
hsa-miR-107	CD34	-	+	-
hsa-miR-107	CD37	-	+	-
hsa-miR-107	CD40	-	+	-
hsa-miR-107	CD47	-	+	-
hsa-miR-107	CD48	+	+	-
hsa-miR-107	CD69	-	+	-
hsa-miR-107	CD7	-	+	-
hsa-miR-107	CD72	-	+	-
hsa-miR-107	CD79A	-	+	-
hsa-miR-107	CD80	-	+	-
hsa-miR-107	CD84	-	+	-
hsa-miR-107	CD8A	+	-	-
hsa-miR-107	CD8B	-	+	-
hsa-miR-107	CD9	-	+	-
hsa-miR-107	CDADC1	-	+	-
hsa-miR-107	CDC14A	-	+	-
hsa-miR-107	CDC14C	-	+	-
hsa-miR-107	CDC16	-	+	-
hsa-miR-107	CDC23	-	+	-
hsa-miR-107	CDC25A	-	+	-
hsa-miR-107	CDC27	-	+	-
hsa-miR-107	CDC37L1	-	+	-
hsa-miR-107	CDC42	-	+	-
hsa-miR-107	CDC42EP2	+	+	-
hsa-miR-107	CDC42SE1	-	+	-
hsa-miR-107	CDC42SE2	-	+	-
hsa-miR-107	CDC5L	-	+	-
hsa-miR-107	CDCA4	-	+	-
hsa-miR-107	CDH13	-	+	-
hsa-miR-107	CDH17	-	+	-
hsa-miR-107	CDH5	-	+	-
hsa-miR-107	CDHR1	-	+	-
hsa-miR-107	CDK12	-	+	-
hsa-miR-107	CDK13	-	+	-
hsa-miR-107	CDK14	-	+	-
hsa-miR-107	CDK17	-	+	-
hsa-miR-107	CDK3	-	+	-
hsa-miR-107	CDK5R1	-	+	-
hsa-miR-107	CDK7	-	+	-
hsa-miR-107	CDK8	-	+	-
hsa-miR-107	CDKAL1	-	+	-
hsa-miR-107	CDKN1C	-	+	-
hsa-miR-107	CDKN2AIP	-	+	-
hsa-miR-107	CDR2L	-	+	-
hsa-miR-107	CEACAM7	-	+	-
hsa-miR-107	CECR1	-	-	+
hsa-miR-107	CECR5	-	+	-
hsa-miR-107	CECR6	-	+	-
hsa-miR-107	CELF1	-	+	-
hsa-miR-107	CELF2	-	+	-
hsa-miR-107	CELSR2	-	+	-
hsa-miR-107	CENPA	+	-	-
hsa-miR-107	CENPN	-	+	+
hsa-miR-107	CENTB5	+	-	-
hsa-miR-107	CEP164	-	+	-
hsa-miR-107	CEP350	-	+	-
hsa-miR-107	CEP68	-	+	-
hsa-miR-107	CEP97	-	+	-
hsa-miR-107	CERKL	-	+	-
hsa-miR-107	CETN3	+	-	-
hsa-miR-107	CFDP1	-	+	-
hsa-miR-107	CFL1	+	+	-
hsa-miR-107	CFLAR	-	+	-
hsa-miR-107	CFTR	-	+	-
hsa-miR-107	CGA	-	+	-
hsa-miR-107	CGGBP1	-	+	-
hsa-miR-107	CHAD	-	+	-
hsa-miR-107	CHCHD7	-	+	-
hsa-miR-107	CHD1	+	+	-
hsa-miR-107	CHD2	-	+	-
hsa-miR-107	CHD6	-	+	-
hsa-miR-107	CHD7	-	+	-
hsa-miR-107	CHEK1	+	+	-
hsa-miR-107	CHGA	+	-	-
hsa-miR-107	CHIC1	-	+	-
hsa-miR-107	CHIT1	+	-	-
hsa-miR-107	CHMP4C	+	-	-
hsa-miR-107	CHODL	-	+	-
hsa-miR-107	CHRNA7	-	+	-
hsa-miR-107	CHST11	+	+	-
hsa-miR-107	CHTF8	-	+	-
hsa-miR-107	CHURC1	-	+	-
hsa-miR-107	CIAPIN1	+	+	-
hsa-miR-107	CIDEB	+	-	-
hsa-miR-107	CISD1	-	+	-
hsa-miR-107	CITED2	-	+	-
hsa-miR-107	CKB	-	+	-
hsa-miR-107	CKMT1A	+	+	-
hsa-miR-107	CKMT1B	-	+	-
hsa-miR-107	CKS1B	-	+	-
hsa-miR-107	CLCN1	-	+	-
hsa-miR-107	CLCN3	+	+	-
hsa-miR-107	CLCN5	+	+	+
hsa-miR-107	CLEC12B	-	+	-
hsa-miR-107	CLEC4D	+	-	-
hsa-miR-107	CLEC4F	-	+	-
hsa-miR-107	CLEC5A	-	+	-
hsa-miR-107	CLEC7A	+	-	-
hsa-miR-107	CLIP1	-	+	-
hsa-miR-107	CLIP4	-	+	-
hsa-miR-107	CLK4	-	+	-
hsa-miR-107	CLOCK	-	+	-
hsa-miR-107	CLRN3	+	-	-
hsa-miR-107	CLU	-	+	-
hsa-miR-107	CLYBL	-	+	-
hsa-miR-107	CMBL	-	+	-
hsa-miR-107	CMPK1	-	+	-
hsa-miR-107	CMTM4	-	+	-
hsa-miR-107	CMTM8	-	+	-
hsa-miR-107	CNIH	-	+	-
hsa-miR-107	CNIH3	+	+	-
hsa-miR-107	CNN3	-	+	-
hsa-miR-107	CNNM2	-	+	-
hsa-miR-107	CNOT1	-	+	-
hsa-miR-107	CNOT10	-	+	-
hsa-miR-107	CNOT2	-	+	-
hsa-miR-107	CNPY1	-	+	-
hsa-miR-107	CNTN3	-	+	-
hsa-miR-107	CNTN4	-	+	-
hsa-miR-107	CNTNAP1	-	+	-
hsa-miR-107	CNTNAP5	-	+	-
hsa-miR-107	COBLL1	-	+	-
hsa-miR-107	COG1	-	+	-
hsa-miR-107	COG6	-	+	-
hsa-miR-107	COIL	-	+	-
hsa-miR-107	COL12A1	-	+	-
hsa-miR-107	COL16A1	+	-	-
hsa-miR-107	COL1A1	-	+	-
hsa-miR-107	COL24A1	-	+	-
hsa-miR-107	COL2A1	+	-	-
hsa-miR-107	COL3A1	-	+	-
hsa-miR-107	COL4A3	-	+	-
hsa-miR-107	COL4A4	-	+	-
hsa-miR-107	COL5A1	-	+	-
hsa-miR-107	COL9A1	-	+	-
hsa-miR-107	COLQ	-	+	-
hsa-miR-107	COPB1	+	+	-
hsa-miR-107	COPB2	+	-	-
hsa-miR-107	COPS2	-	+	-
hsa-miR-107	COPS4	-	+	-
hsa-miR-107	COPS7A	+	+	-
hsa-miR-107	COPS7B	-	+	-
hsa-miR-107	COPS8	-	+	-
hsa-miR-107	COQ10A	-	+	-
hsa-miR-107	COQ5	+	-	-
hsa-miR-107	CORIN	-	+	-
hsa-miR-107	CORO2B	-	+	-
hsa-miR-107	COX15	-	+	-
hsa-miR-107	CPA6	-	+	-
hsa-miR-107	CPEB2	-	+	-
hsa-miR-107	CPEB3	-	+	-
hsa-miR-107	CPNE3	-	+	-
hsa-miR-107	CPNE6	+	-	-
hsa-miR-107	CPSF6	-	+	-
hsa-miR-107	CPT1B	+	-	-
hsa-miR-107	CRADD	-	+	-
hsa-miR-107	CRB1	-	+	-
hsa-miR-107	CRB3	+	-	-
hsa-miR-107	CREB3	+	+	-
hsa-miR-107	CREB3L3	+	-	-
hsa-miR-107	CRELD1	-	+	-
hsa-miR-107	CREM	-	+	-
hsa-miR-107	CRLS1	-	+	-
hsa-miR-107	CRSP3	+	-	-
hsa-miR-107	CRSP7	+	-	-
hsa-miR-107	CRYAB	+	-	-
hsa-miR-107	CRYM	-	+	-
hsa-miR-107	CSF1	-	+	-
hsa-miR-107	CSF1R	-	+	-
hsa-miR-107	CSF2RA	+	-	-
hsa-miR-107	CSK	+	-	-
hsa-miR-107	CSMD1	-	+	-
hsa-miR-107	CSMD3	-	+	-
hsa-miR-107	CSN1S2A	-	+	-
hsa-miR-107	CSNK1A1	+	+	-
hsa-miR-107	CSNK1G2	-	+	-
hsa-miR-107	CSNK1G3	-	+	-
hsa-miR-107	CSPP1	-	+	-
hsa-miR-107	CSRNP1	-	+	-
hsa-miR-107	CSRNP2	-	+	-
hsa-miR-107	CSRP1	-	+	-
hsa-miR-107	CST3	-	+	-
hsa-miR-107	CST6	+	-	-
hsa-miR-107	CST9L	+	-	-
hsa-miR-107	CSTF3	-	+	-
hsa-miR-107	CTBP2	+	-	-
hsa-miR-107	CTBS	+	-	-
hsa-miR-107	CTDSP1	-	+	-
hsa-miR-107	CTNNA3	-	+	-
hsa-miR-107	CTNND1	-	+	-
hsa-miR-107	CTSD	-	+	-
hsa-miR-107	CTSLL2	-	+	-
hsa-miR-107	CTTNBP2NL	-	+	-
hsa-miR-107	CUL2	-	+	-
hsa-miR-107	CUL4A	-	+	-
hsa-miR-107	CWC15	-	+	-
hsa-miR-107	CWH43	-	+	-
hsa-miR-107	CXCL12	+	-	-
hsa-miR-107	CXCL3	-	+	-
hsa-miR-107	CXCR3	-	+	-
hsa-miR-107	CXCR6	-	+	-
hsa-miR-107	CXXC1	-	+	-
hsa-miR-107	CXorf23	-	+	-
hsa-miR-107	CXorf36	-	+	-
hsa-miR-107	CXorf48	-	+	-
hsa-miR-107	CYB5B	-	+	-
hsa-miR-107	CYB5D1	-	+	-
hsa-miR-107	CYB5R4	-	+	-
hsa-miR-107	CYFIP1	+	+	-
hsa-miR-107	CYP19A1	-	+	-
hsa-miR-107	CYP26C1	-	+	-
hsa-miR-107	CYP27B1	+	+	-
hsa-miR-107	CYP2C8	-	+	-
hsa-miR-107	CYP2S1	-	+	-
hsa-miR-107	CYP46A1	-	+	-
hsa-miR-107	CYP4V2	-	+	-
hsa-miR-107	CYP4X1	-	+	-
hsa-miR-107	CYSLTR2	-	+	-
hsa-miR-107	CYTH3	-	+	-
hsa-miR-107	CYTH4	-	+	-
hsa-miR-107	D4S234E	-	+	-
hsa-miR-107	DACT2	+	-	-
hsa-miR-107	DAPP1	-	+	-
hsa-miR-107	DAZL	-	+	-
hsa-miR-107	DBNDD2	+	+	-
hsa-miR-107	DCAF12	-	+	-
hsa-miR-107	DCAF5	-	+	-
hsa-miR-107	DCBLD2	-	+	-
hsa-miR-107	DCDC1	-	+	-
hsa-miR-107	DCP1A	-	+	-
hsa-miR-107	DCTN3	+	-	-
hsa-miR-107	DCTN4	-	+	-
hsa-miR-107	DCUN1D3	-	+	-
hsa-miR-107	DCUN1D4	-	+	-
hsa-miR-107	DCX	-	+	-
hsa-miR-107	DDAH2	-	+	-
hsa-miR-107	DDX18	-	+	-
hsa-miR-107	DDX26B	-	+	-
hsa-miR-107	DDX3X	-	+	-
hsa-miR-107	DDX3Y	-	+	-
hsa-miR-107	DDX43	-	+	-
hsa-miR-107	DDX46	-	+	-
hsa-miR-107	DDX49	-	+	-
hsa-miR-107	DDX60	-	+	-
hsa-miR-107	DEF8	-	+	-
hsa-miR-107	DEFB132	-	+	-
hsa-miR-107	DENR	+	-	-
hsa-miR-107	DEPDC1B	-	+	-
hsa-miR-107	DEPDC5	-	+	-
hsa-miR-107	DEPDC6	-	+	-
hsa-miR-107	DERA	-	+	-
hsa-miR-107	DGCR10	-	+	-
hsa-miR-107	DGCR6	-	+	-
hsa-miR-107	DGCR6L	-	+	-
hsa-miR-107	DGCR9	-	+	-
hsa-miR-107	DGKA	+	-	-
hsa-miR-107	DGKD	+	-	-
hsa-miR-107	DGKH	-	+	-
hsa-miR-107	DGKQ	-	+	-
hsa-miR-107	DHRS12	-	+	-
hsa-miR-107	DHRS4L2	-	+	-
hsa-miR-107	DHX30	-	+	-
hsa-miR-107	DHX8	-	+	-
hsa-miR-107	DIAPH2	-	+	-
hsa-miR-107	DICER1	-	+	-
hsa-miR-107	DIP2C	-	+	-
hsa-miR-107	DISC1	-	+	-
hsa-miR-107	DISP1	+	-	-
hsa-miR-107	DKFZp686D0853	-	+	-
hsa-miR-107	DKK1	-	+	-
hsa-miR-107	DLD	-	+	-
hsa-miR-107	DLEU1	-	+	-
hsa-miR-107	DLG4	-	+	-
hsa-miR-107	DLG5	-	+	-
hsa-miR-107	DLL1	+	+	-
hsa-miR-107	DLX6	-	+	-
hsa-miR-107	DMAP1	+	-	-
hsa-miR-107	DMBT1	+	-	-
hsa-miR-107	DMD	-	+	-
hsa-miR-107	DMPK	-	+	-
hsa-miR-107	DMRT2	-	+	-
hsa-miR-107	DMRTA1	-	+	-
hsa-miR-107	DMXL1	-	+	-
hsa-miR-107	DNAH11	+	-	-
hsa-miR-107	DNAH3	-	+	-
hsa-miR-107	DNAI2	-	+	-
hsa-miR-107	DNAJA4	-	+	-
hsa-miR-107	DNAJB11	+	-	-
hsa-miR-107	DNAJB14	-	+	-
hsa-miR-107	DNAJB4	+	+	-
hsa-miR-107	DNAJB6	-	+	-
hsa-miR-107	DNAJC1	+	-	-
hsa-miR-107	DNAJC10	-	+	-
hsa-miR-107	DNAJC12	-	+	-
hsa-miR-107	DNAJC18	-	+	-
hsa-miR-107	DNAJC3	-	+	-
hsa-miR-107	DNAJC9	-	+	-
hsa-miR-107	DNASE1L2	+	-	-
hsa-miR-107	DNHD1	-	+	-
hsa-miR-107	DNM1L	-	+	-
hsa-miR-107	DOCK11	-	+	-
hsa-miR-107	DOCK3	-	+	-
hsa-miR-107	DOCK8	-	+	-
hsa-miR-107	DOCK9	-	+	-
hsa-miR-107	DOPEY2	-	+	-
hsa-miR-107	DPH2	-	+	-
hsa-miR-107	DPH3	-	+	-
hsa-miR-107	DPYD	-	+	-
hsa-miR-107	DPYS	-	+	-
hsa-miR-107	DPYSL3	-	+	-
hsa-miR-107	DPYSL5	-	+	-
hsa-miR-107	DR1	-	+	-
hsa-miR-107	DRD1	-	+	-
hsa-miR-107	DRD5	+	-	-
hsa-miR-107	DSC3	-	+	-
hsa-miR-107	DSCR3	-	+	-
hsa-miR-107	DSE	-	+	-
hsa-miR-107	DSEL	-	+	-
hsa-miR-107	DSG2	-	+	-
hsa-miR-107	DSG3	-	+	-
hsa-miR-107	DTNA	-	+	-
hsa-miR-107	DTWD1	-	+	-
hsa-miR-107	DTX3	-	+	-
hsa-miR-107	DUS1L	+	+	-
hsa-miR-107	DUSP14	-	+	-
hsa-miR-107	DUSP22	+	-	-
hsa-miR-107	DUSP28	-	+	-
hsa-miR-107	DUSP5	-	+	-
hsa-miR-107	DUSP7	-	+	-
hsa-miR-107	DVL1	+	+	-
hsa-miR-107	DYNC1I1	-	+	-
hsa-miR-107	DYNC1LI2	-	+	-
hsa-miR-107	DYNLT1	+	-	-
hsa-miR-107	DYNLT3	-	+	-
hsa-miR-107	DYRK1A	-	+	-
hsa-miR-107	DYRK2	-	+	-
hsa-miR-107	DZIP3	-	+	-
hsa-miR-107	E2F8	-	+	-
hsa-miR-107	EBF1	-	+	-
hsa-miR-107	ECHS1	+	+	-
hsa-miR-107	ECT2L	-	+	-
hsa-miR-107	EDEM3	-	+	-
hsa-miR-107	EDG4	+	-	-
hsa-miR-107	EDG5	+	-	-
hsa-miR-107	EDIL3	-	+	-
hsa-miR-107	EEF1A1P9	-	+	-
hsa-miR-107	EFCAB1	-	+	-
hsa-miR-107	EFCAB5	-	+	-
hsa-miR-107	EFHB	+	-	-
hsa-miR-107	EFHC1	-	+	-
hsa-miR-107	EFNB1	-	-	+
hsa-miR-107	EGFR	-	+	-
hsa-miR-107	EIF1AX	-	+	-
hsa-miR-107	EIF1AY	+	-	-
hsa-miR-107	EIF2B4	-	+	-
hsa-miR-107	EIF2B5	-	+	-
hsa-miR-107	EIF2C1	-	+	-
hsa-miR-107	EIF2C4	-	+	-
hsa-miR-107	EIF2S2	-	+	-
hsa-miR-107	EIF3H	-	+	-
hsa-miR-107	EIF4A2	-	+	-
hsa-miR-107	EIF4B	-	+	-
hsa-miR-107	EIF4E	-	+	-
hsa-miR-107	EIF4E2	-	+	-
hsa-miR-107	EIF4G2	-	+	-
hsa-miR-107	EIF5	-	+	-
hsa-miR-107	ELF4	-	+	-
hsa-miR-107	ELL	-	+	-
hsa-miR-107	ELMO1	-	+	-
hsa-miR-107	ELOVL7	-	+	-
hsa-miR-107	ELP2	-	+	-
hsa-miR-107	EML4	-	+	+
hsa-miR-107	EML6	-	+	-
hsa-miR-107	EMR4P	-	+	-
hsa-miR-107	EN2	-	+	-
hsa-miR-107	ENG	-	+	-
hsa-miR-107	ENKUR	-	+	-
hsa-miR-107	ENPP1	-	+	-
hsa-miR-107	ENPP2	+	+	-
hsa-miR-107	ENPP4	-	+	-
hsa-miR-107	ENSA	+	+	-
hsa-miR-107	ENTPD3	-	+	-
hsa-miR-107	EPB41L4A	-	+	-
hsa-miR-107	EPB41L4B	-	+	-
hsa-miR-107	EPDR1	-	+	-
hsa-miR-107	EPHA1	+	-	-
hsa-miR-107	EPHA3	-	+	-
hsa-miR-107	EPHA7	-	+	-
hsa-miR-107	EPHX2	+	+	-
hsa-miR-107	EPHX3	-	+	-
hsa-miR-107	EPM2AIP1	-	+	-
hsa-miR-107	EPSTI1	-	+	-
hsa-miR-107	EPT1	-	-	+
hsa-miR-107	ERAS	+	-	-
hsa-miR-107	ERBB4	-	+	-
hsa-miR-107	ERC2	-	+	-
hsa-miR-107	ERCC6	-	+	-
hsa-miR-107	ERCC8	-	+	-
hsa-miR-107	ERG	-	+	-
hsa-miR-107	ERI2	-	+	-
hsa-miR-107	ERMN	-	+	-
hsa-miR-107	ERMP1	-	+	-
hsa-miR-107	ERN1	-	+	-
hsa-miR-107	ERRFI1	-	+	-
hsa-miR-107	ESPN	-	+	-
hsa-miR-107	ESR1	-	+	-
hsa-miR-107	ESRRA	+	+	-
hsa-miR-107	ESRRG	-	+	-
hsa-miR-107	ETAA1	-	+	-
hsa-miR-107	ETF1	-	+	-
hsa-miR-107	ETNK1	-	+	-
hsa-miR-107	ETV5	-	+	-
hsa-miR-107	EXO1	+	+	-
hsa-miR-107	EXOC2	+	+	-
hsa-miR-107	EXOC3L2	+	+	-
hsa-miR-107	EXOC8	-	+	-
hsa-miR-107	EXOSC1	+	+	-
hsa-miR-107	EXOSC10	-	+	-
hsa-miR-107	EXOSC6	+	-	-
hsa-miR-107	EXOSC8	+	-	-
hsa-miR-107	EXOSC9	-	+	-
hsa-miR-107	EXT2	-	+	-
hsa-miR-107	EYA4	-	+	-
hsa-miR-107	EZH1	-	+	-
hsa-miR-107	F12	-	+	-
hsa-miR-107	F13A1	-	+	-
hsa-miR-107	F2RL1	+	+	-
hsa-miR-107	FAAH	-	+	-
hsa-miR-107	FAAH2	-	+	-
hsa-miR-107	FABP3	+	-	-
hsa-miR-107	FADS1	-	+	-
hsa-miR-107	FAH	-	+	-
hsa-miR-107	FAM101A	+	-	-
hsa-miR-107	FAM103A1	+	-	-
hsa-miR-107	FAM107A	-	+	-
hsa-miR-107	FAM111A	-	+	-
hsa-miR-107	FAM115C	-	+	-
hsa-miR-107	FAM117B	-	+	-
hsa-miR-107	FAM120A	-	+	-
hsa-miR-107	FAM120B	-	+	-
hsa-miR-107	FAM120C	-	+	-
hsa-miR-107	FAM125B	-	+	-
hsa-miR-107	FAM127C	-	+	-
hsa-miR-107	FAM133A	-	+	-
hsa-miR-107	FAM133B	-	+	-
hsa-miR-107	FAM134A	-	+	-
hsa-miR-107	FAM136A	-	+	-
hsa-miR-107	FAM138B	-	+	-
hsa-miR-107	FAM138C	-	+	-
hsa-miR-107	FAM138E	-	+	-
hsa-miR-107	FAM13B	-	+	-
hsa-miR-107	FAM160B1	-	+	-
hsa-miR-107	FAM171A1	-	+	-
hsa-miR-107	FAM176A	-	+	-
hsa-miR-107	FAM178A	-	+	-
hsa-miR-107	FAM179B	-	+	-
hsa-miR-107	FAM190A	-	+	-
hsa-miR-107	FAM193A	-	+	-
hsa-miR-107	FAM27E3	-	+	-
hsa-miR-107	FAM35B	-	+	-
hsa-miR-107	FAM35B2	-	+	-
hsa-miR-107	FAM38A	+	-	-
hsa-miR-107	FAM44B	+	-	-
hsa-miR-107	FAM45A	-	+	-
hsa-miR-107	FAM46A	-	+	-
hsa-miR-107	FAM53C	-	+	-
hsa-miR-107	FAM54B	-	+	-
hsa-miR-107	FAM57B	-	+	-
hsa-miR-107	FAM58A	+	-	-
hsa-miR-107	FAM59A	-	+	-
hsa-miR-107	FAM5B	-	+	-
hsa-miR-107	FAM60A	-	+	-
hsa-miR-107	FAM63B	-	+	-
hsa-miR-107	FAM66D	-	+	-
hsa-miR-107	FAM70A	-	+	-
hsa-miR-107	FAM73A	-	+	-
hsa-miR-107	FAM76B	-	+	-
hsa-miR-107	FAM78B	-	+	-
hsa-miR-107	FAM7A1	-	+	-
hsa-miR-107	FAM7A3	-	+	-
hsa-miR-107	FAM81A	-	+	-
hsa-miR-107	FAM82B	+	-	-
hsa-miR-107	FAM85A	-	+	-
hsa-miR-107	FAM91A1	-	+	-
hsa-miR-107	FAM92A1	-	+	-
hsa-miR-107	FAM98A	-	+	-
hsa-miR-107	FANCC	-	+	-
hsa-miR-107	FASN	+	+	-
hsa-miR-107	FAT3	-	+	-
hsa-miR-107	FAT4	+	+	-
hsa-miR-107	FBL	-	+	-
hsa-miR-107	FBLN1	-	+	-
hsa-miR-107	FBLN7	-	+	-
hsa-miR-107	FBN2	-	+	-
hsa-miR-107	FBXL12	-	+	-
hsa-miR-107	FBXL18	-	+	-
hsa-miR-107	FBXL20	-	+	-
hsa-miR-107	FBXO10	-	+	-
hsa-miR-107	FBXO21	-	+	-
hsa-miR-107	FBXO24	+	-	-
hsa-miR-107	FBXO34	-	+	-
hsa-miR-107	FBXO45	-	+	-
hsa-miR-107	FBXO7	+	+	-
hsa-miR-107	FBXW7	-	+	-
hsa-miR-107	FCF1	-	+	-
hsa-miR-107	FCGR1A	-	+	-
hsa-miR-107	FCGR2A	-	+	-
hsa-miR-107	FCGR2B	+	+	-
hsa-miR-107	FCGRT	+	-	-
hsa-miR-107	FCHO1	+	+	-
hsa-miR-107	FCHO2	-	+	-
hsa-miR-107	FCHSD1	-	+	-
hsa-miR-107	FCN3	+	-	-
hsa-miR-107	FCRL2	+	-	-
hsa-miR-107	FEM1C	-	+	-
hsa-miR-107	FER1L4	-	+	-
hsa-miR-107	FER1L5	-	+	-
hsa-miR-107	FERMT2	-	+	-
hsa-miR-107	FEZF1	-	+	-
hsa-miR-107	FGF12	-	+	-
hsa-miR-107	FGF2	-	+	-
hsa-miR-107	FGF7	-	+	-
hsa-miR-107	FGFR1OP	-	+	-
hsa-miR-107	FGFR2	+	+	-
hsa-miR-107	FGFRL1	-	+	-
hsa-miR-107	FGG	-	+	-
hsa-miR-107	FIGF	+	+	-
hsa-miR-107	FKBP7	-	+	-
hsa-miR-107	FKBPL	+	-	-
hsa-miR-107	FKSG49	-	+	-
hsa-miR-107	FLJ16124	-	+	-
hsa-miR-107	FLJ20712	-	+	-
hsa-miR-107	FLJ22447	-	+	-
hsa-miR-107	FLJ23867	-	+	-
hsa-miR-107	FLJ39639	-	+	-
hsa-miR-107	FLJ40330	-	+	-
hsa-miR-107	FLJ43315	-	+	-
hsa-miR-107	FLJ43390	-	+	-
hsa-miR-107	FLJ44054	-	+	-
hsa-miR-107	FLJ44450	-	+	-
hsa-miR-107	FLNA	+	-	-
hsa-miR-107	FLOT2	-	+	-
hsa-miR-107	FLRT3	-	+	-
hsa-miR-107	FLT1	-	+	-
hsa-miR-107	FLVCR2	-	+	-
hsa-miR-107	FMNL1	+	+	-
hsa-miR-107	FMR1	+	+	-
hsa-miR-107	FNBP1L	-	+	-
hsa-miR-107	FNBP4	+	+	-
hsa-miR-107	FNDC1	-	+	-
hsa-miR-107	FNDC4	-	+	-
hsa-miR-107	FNDC7	-	+	-
hsa-miR-107	FNTA	+	-	-
hsa-miR-107	FOLR2	+	-	-
hsa-miR-107	FOXC1	-	+	-
hsa-miR-107	FOXJ1	-	+	-
hsa-miR-107	FOXJ2	-	+	-
hsa-miR-107	FOXO3	-	+	-
hsa-miR-107	FOXP1	-	+	-
hsa-miR-107	FOXP2	-	+	-
hsa-miR-107	FOXRED1	-	+	-
hsa-miR-107	FREM2	-	+	+
hsa-miR-107	FRMD3	-	+	-
hsa-miR-107	FRMD4A	-	+	-
hsa-miR-107	FRMPD1	-	+	-
hsa-miR-107	FRMPD2	+	-	-
hsa-miR-107	FRYL	-	+	-
hsa-miR-107	FSBP_HUMAN	+	-	-
hsa-miR-107	FSIP2	-	+	-
hsa-miR-107	FSTL4	-	+	-
hsa-miR-107	FUBP1	-	+	-
hsa-miR-107	FUCA2	-	+	-
hsa-miR-107	FUT10	-	-	+
hsa-miR-107	FUT11	-	+	-
hsa-miR-107	FUT2	-	+	-
hsa-miR-107	FXR1	-	+	-
hsa-miR-107	FZD10	-	+	-
hsa-miR-107	FZD3	-	+	-
hsa-miR-107	FZD6	+	+	-
hsa-miR-107	G3BP2	-	+	-
hsa-miR-107	G6PC2	-	+	-
hsa-miR-107	GAB4	-	+	-
hsa-miR-107	GABARAPL1	-	+	-
hsa-miR-107	GABBR2	-	+	-
hsa-miR-107	GABPA	-	+	-
hsa-miR-107	GABPB1	-	+	-
hsa-miR-107	GABRA1	-	+	-
hsa-miR-107	GABRA6	+	+	-
hsa-miR-107	GABRB1	-	+	-
hsa-miR-107	GABRG2	-	+	-
hsa-miR-107	GAD1	-	+	-
hsa-miR-107	GADD45G	+	+	-
hsa-miR-107	GAGE4	+	-	-
hsa-miR-107	GALC	-	+	-
hsa-miR-107	GALK1	+	-	-
hsa-miR-107	GALNT1	-	+	-
hsa-miR-107	GALNT13	-	+	+
hsa-miR-107	GALNT4	-	+	-
hsa-miR-107	GALNT7	-	+	-
hsa-miR-107	GALR1	-	+	-
hsa-miR-107	GAPVD1	+	-	-
hsa-miR-107	GAS2	-	+	-
hsa-miR-107	GATA3	-	+	-
hsa-miR-107	GATA6	-	+	-
hsa-miR-107	GATAD2A	-	+	-
hsa-miR-107	GCC1	-	+	-
hsa-miR-107	GCC2	-	+	-
hsa-miR-107	GCNT3	+	+	-
hsa-miR-107	GDF10	-	+	-
hsa-miR-107	GDI1	-	+	-
hsa-miR-107	GDPD1	-	+	-
hsa-miR-107	GDPD2	+	+	-
hsa-miR-107	GFAP	-	+	-
hsa-miR-107	GFI1B	-	+	-
hsa-miR-107	GFM2	+	-	-
hsa-miR-107	GFOD1	-	+	-
hsa-miR-107	GFRA1	+	-	-
hsa-miR-107	GFRA3	-	+	-
hsa-miR-107	GFRA4	-	+	-
hsa-miR-107	GGA3	-	+	-
hsa-miR-107	GIGYF2	-	+	-
hsa-miR-107	GIMAP1	-	-	+
hsa-miR-107	GIMAP4	-	+	-
hsa-miR-107	GIMAP5	+	+	-
hsa-miR-107	GIPR	-	+	-
hsa-miR-107	GIT2	-	+	-
hsa-miR-107	GJA7	+	-	-
hsa-miR-107	GKAP1	+	+	-
hsa-miR-107	GKN1	+	-	-
hsa-miR-107	GKN2	-	+	-
hsa-miR-107	GLB1L2	-	+	-
hsa-miR-107	GLI3	-	+	-
hsa-miR-107	GLIPR1	-	+	-
hsa-miR-107	GLIS3	-	+	-
hsa-miR-107	GLRA2	-	+	-
hsa-miR-107	GLRB	-	+	-
hsa-miR-107	GLRX3	-	+	-
hsa-miR-107	GLRX5	-	+	-
hsa-miR-107	GLS	-	+	-
hsa-miR-107	GLS2	+	+	-
hsa-miR-107	GLT1D1	+	+	-
hsa-miR-107	GLT8D1	+	-	-
hsa-miR-107	GLUD1	-	+	-
hsa-miR-107	GLUD2	-	+	-
hsa-miR-107	GLYATL3	-	+	-
hsa-miR-107	GML	+	-	-
hsa-miR-107	GNA15	-	+	-
hsa-miR-107	GNAO1	+	-	-
hsa-miR-107	GNAT1	-	+	-
hsa-miR-107	GNG10	-	+	-
hsa-miR-107	GNG12	-	+	-
hsa-miR-107	GNG4	-	+	-
hsa-miR-107	GNPTAB	-	+	-
hsa-miR-107	GOLGA4	-	+	-
hsa-miR-107	GOLPH3	-	+	-
hsa-miR-107	GOLT1B	-	+	-
hsa-miR-107	GOPC	-	+	-
hsa-miR-107	GORAB	-	+	-
hsa-miR-107	GORASP2	-	+	-
hsa-miR-107	GOSR2	-	+	-
hsa-miR-107	GPAM	-	+	-
hsa-miR-107	GPATCH1	+	+	-
hsa-miR-107	GPATCH8	-	+	-
hsa-miR-107	GPC3	+	-	-
hsa-miR-107	GPC6	-	+	-
hsa-miR-107	GPCPD1	-	+	-
hsa-miR-107	GPD2	-	+	-
hsa-miR-107	GPER	-	+	-
hsa-miR-107	GPHN	-	+	-
hsa-miR-107	GPN3	-	+	-
hsa-miR-107	GPNMB	-	+	-
hsa-miR-107	GPR115	-	+	-
hsa-miR-107	GPR12	+	+	-
hsa-miR-107	GPR124	-	+	-
hsa-miR-107	GPR125	-	+	-
hsa-miR-107	GPR126	-	+	-
hsa-miR-107	GPR135	+	-	-
hsa-miR-107	GPR157	+	+	-
hsa-miR-107	GPR158	-	+	-
hsa-miR-107	GPR172A	+	+	-
hsa-miR-107	GPR180	-	+	-
hsa-miR-107	GPR183	-	+	-
hsa-miR-107	GPR20	-	+	-
hsa-miR-107	GPR35	+	-	-
hsa-miR-107	GPR6	-	+	+
hsa-miR-107	GPR63	+	-	-
hsa-miR-107	GPRASP1	-	+	-
hsa-miR-107	GPRASP2	-	+	-
hsa-miR-107	GPSM1	+	-	-
hsa-miR-107	GPX1	+	-	-
hsa-miR-107	GPX8	-	+	-
hsa-miR-107	GRAMD1C	-	+	-
hsa-miR-107	GRAMD2	-	+	-
hsa-miR-107	GRB7	+	-	-
hsa-miR-107	GREM1	-	+	-
hsa-miR-107	GREM2	-	+	-
hsa-miR-107	GRIA3	-	+	-
hsa-miR-107	GRIA4	-	+	-
hsa-miR-107	GRIK1	+	-	-
hsa-miR-107	GRIN2A	-	+	-
hsa-miR-107	GRIN2B	-	+	-
hsa-miR-107	GRM1	-	+	-
hsa-miR-107	GRM7	-	+	-
hsa-miR-107	GRM8	-	+	-
hsa-miR-107	GSPT1	+	+	-
hsa-miR-107	GSTA4	+	-	-
hsa-miR-107	GSTCD	+	+	-
hsa-miR-107	GSTM5	-	+	-
hsa-miR-107	GSTT2	+	-	-
hsa-miR-107	GSTT2_HUMAN	+	-	-
hsa-miR-107	GTDC1	-	+	-
hsa-miR-107	GTF2B	+	-	-
hsa-miR-107	GTF2H3	-	+	-
hsa-miR-107	GTF3C5	+	-	-
hsa-miR-107	GTPBP10	-	+	-
hsa-miR-107	GTPBP4	+	-	-
hsa-miR-107	GTPBP8	-	+	-
hsa-miR-107	GTSE1	-	+	-
hsa-miR-107	GUCA1C	+	-	-
hsa-miR-107	GUF1	-	+	-
hsa-miR-107	GYPB	-	+	-
hsa-miR-107	GYPC	-	+	-
hsa-miR-107	GYPE	-	+	-
hsa-miR-107	GYS2	-	+	-
hsa-miR-107	GZMK	+	+	-
hsa-miR-107	H3F3A	-	+	-
hsa-miR-107	HADH	+	+	-
hsa-miR-107	HAO2	+	-	-
hsa-miR-107	HAR1A	-	+	-
hsa-miR-107	HAUS5	-	+	-
hsa-miR-107	HCC1_HUMAN	+	-	-
hsa-miR-107	HCCS	-	+	-
hsa-miR-107	HCG27	-	+	-
hsa-miR-107	HCP5	-	+	-
hsa-miR-107	HCRTR2	-	+	-
hsa-miR-107	HDAC4	-	+	-
hsa-miR-107	HDC	-	+	-
hsa-miR-107	HDGFRP3	-	+	-
hsa-miR-107	HDHD1A	-	+	-
hsa-miR-107	HEATR7A	-	+	-
hsa-miR-107	HEBP1	-	+	-
hsa-miR-107	HECA	-	+	-
hsa-miR-107	HECTD2	-	+	-
hsa-miR-107	HELB	-	+	-
hsa-miR-107	HELLS	-	+	-
hsa-miR-107	HELZ	-	+	-
hsa-miR-107	HEMGN	+	+	-
hsa-miR-107	HERC2	-	+	-
hsa-miR-107	HERC2P2	-	+	-
hsa-miR-107	HERC4	-	+	-
hsa-miR-107	HERC6	-	+	-
hsa-miR-107	HES2	+	+	-
hsa-miR-107	HEXB	-	+	-
hsa-miR-107	HEY2	-	+	-
hsa-miR-107	HIATL1	-	+	-
hsa-miR-107	HIC2	-	+	-
hsa-miR-107	HIF1A	-	+	-
hsa-miR-107	HIGD1A	-	+	-
hsa-miR-107	HIP1	-	+	-
hsa-miR-107	HIRA	+	+	-
hsa-miR-107	HLA-DMB	+	-	-
hsa-miR-107	HLA-DQB1	-	+	-
hsa-miR-107	HLA-DQB2	-	+	-
hsa-miR-107	HLA-L	-	+	-
hsa-miR-107	HMGA1	-	+	-
hsa-miR-107	HMGA2	-	+	-
hsa-miR-107	HMGB2	+	-	-
hsa-miR-107	HMGCS2	-	+	-
hsa-miR-107	HMGN2	-	+	-
hsa-miR-107	HMOX2	+	+	-
hsa-miR-107	HNRNPA2B1	-	+	-
hsa-miR-107	HNRNPD	-	+	-
hsa-miR-107	HNRNPF	-	+	-
hsa-miR-107	HNRNPH3	-	+	-
hsa-miR-107	HNRNPK	-	+	-
hsa-miR-107	HNRNPL	-	+	-
hsa-miR-107	HNRNPR	-	+	-
hsa-miR-107	HNRPDL	-	+	-
hsa-miR-107	HNRPU	+	-	-
hsa-miR-107	HOMEZ	-	+	-
hsa-miR-107	HOPX	-	+	-
hsa-miR-107	HORMAD2	-	+	-
hsa-miR-107	HOXA10	-	+	-
hsa-miR-107	HOXB7	+	-	-
hsa-miR-107	HOXC13	-	+	-
hsa-miR-107	HOXC8	-	+	-
hsa-miR-107	HOXD13	-	+	-
hsa-miR-107	HPCAL4	-	+	-
hsa-miR-107	HPRT1	-	+	-
hsa-miR-107	HRH3	+	-	-
hsa-miR-107	HS3ST5	-	+	-
hsa-miR-107	HSD17B12	-	+	-
hsa-miR-107	HSD17B13	+	+	-
hsa-miR-107	HSD17B7P2	+	-	-
hsa-miR-107	HSDL1	-	+	-
hsa-miR-107	HSDL2	-	+	-
hsa-miR-107	HSF2	+	-	-
hsa-miR-107	HSF5	-	+	-
hsa-miR-107	HSFYL1	-	+	-
hsa-miR-107	HSP90AB2P	-	+	-
hsa-miR-107	HSPA9	-	+	-
hsa-miR-107	HSPC159	-	+	-
hsa-miR-107	HSPE1	+	+	-
hsa-miR-107	HSPH1	+	-	-
hsa-miR-107	HTATIP2	-	+	-
hsa-miR-107	HTATSF1	-	+	-
hsa-miR-107	HTR2A	+	+	-
hsa-miR-107	HTR3A	-	+	-
hsa-miR-107	HTR4	+	+	-
hsa-miR-107	HUS1	+	-	-
hsa-miR-107	HUWE1	-	+	+
hsa-miR-107	HYALP1	-	+	-
hsa-miR-107	HYDIN2	-	+	-
hsa-miR-107	IAPP	-	+	-
hsa-miR-107	IARS	+	+	-
hsa-miR-107	ICA1	-	+	-
hsa-miR-107	ICAM4	-	+	-
hsa-miR-107	ICOS	-	+	-
hsa-miR-107	ID2	-	+	-
hsa-miR-107	IDE	-	+	-
hsa-miR-107	IDI1	-	+	-
hsa-miR-107	IDO2	-	+	-
hsa-miR-107	IDS	-	+	-
hsa-miR-107	IDUA	+	-	-
hsa-miR-107	IFFO1	-	+	-
hsa-miR-107	IFI27L1	-	+	-
hsa-miR-107	IFIT1B	-	+	-
hsa-miR-107	IFIT1L	+	-	-
hsa-miR-107	IFITM1	+	-	-
hsa-miR-107	IFNK	+	+	-
hsa-miR-107	IFRD1	-	+	-
hsa-miR-107	IFT52	-	+	-
hsa-miR-107	IFT80	+	-	-
hsa-miR-107	IGDCC4	-	+	-
hsa-miR-107	IGFBP1	+	-	-
hsa-miR-107	IGSF3	-	+	+
hsa-miR-107	IGSF5	-	+	-
hsa-miR-107	IHH	+	+	-
hsa-miR-107	IHPK3	+	-	-
hsa-miR-107	IKBKAP	-	+	-
hsa-miR-107	IKBKG	+	+	-
hsa-miR-107	IKZF1	-	+	-
hsa-miR-107	IL10RB	-	+	-
hsa-miR-107	IL15	+	+	-
hsa-miR-107	IL16	-	+	-
hsa-miR-107	IL17RA	-	+	-
hsa-miR-107	IL17RE	-	+	-
hsa-miR-107	IL18BP	-	+	-
hsa-miR-107	IL18R1	-	+	-
hsa-miR-107	IL1F8	+	+	-
hsa-miR-107	IL1RAP	-	+	-
hsa-miR-107	IL20	+	+	-
hsa-miR-107	IL23R	-	+	-
hsa-miR-107	IL24	+	-	-
hsa-miR-107	IL25	+	-	-
hsa-miR-107	IL6	-	+	-
hsa-miR-107	ILDR1	-	+	-
hsa-miR-107	ILF2	-	+	-
hsa-miR-107	IMMT	-	+	-
hsa-miR-107	IMPA1	-	+	-
hsa-miR-107	IMPG2	-	+	-
hsa-miR-107	INADL	-	+	-
hsa-miR-107	ING3	-	+	-
hsa-miR-107	INMT	-	+	-
hsa-miR-107	INPP4A	-	+	-
hsa-miR-107	INSL5	+	+	-
hsa-miR-107	INSM2	-	+	-
hsa-miR-107	INTS4L1	-	+	-
hsa-miR-107	INTS4L2	-	+	-
hsa-miR-107	INTS6	-	+	-
hsa-miR-107	INTU	+	-	-
hsa-miR-107	IP6K3	-	+	-
hsa-miR-107	IPCEF1	-	+	-
hsa-miR-107	IPO11	-	+	-
hsa-miR-107	IPO5	-	+	-
hsa-miR-107	IPO7	-	+	-
hsa-miR-107	IQCF1	+	-	-
hsa-miR-107	IQCH	-	+	-
hsa-miR-107	IQCJ	-	+	-
hsa-miR-107	IQGAP1	-	+	-
hsa-miR-107	IREB2	-	+	-
hsa-miR-107	IRF1	-	+	-
hsa-miR-107	IRF2BP1	+	-	-
hsa-miR-107	IRF2BP2	-	+	-
hsa-miR-107	IRF4	-	+	-
hsa-miR-107	IRF5	-	+	-
hsa-miR-107	IRF8	-	+	-
hsa-miR-107	IRS2	-	+	-
hsa-miR-107	IRX6	-	+	-
hsa-miR-107	ISLR	+	-	-
hsa-miR-107	ISM2	-	+	-
hsa-miR-107	ITGA1	-	+	-
hsa-miR-107	ITGA10	-	+	-
hsa-miR-107	ITGA2	-	+	-
hsa-miR-107	ITGA5	-	+	-
hsa-miR-107	ITGAX	+	+	-
hsa-miR-107	ITGB1BP2	+	-	-
hsa-miR-107	ITGB7	-	+	-
hsa-miR-107	ITGBL1	-	+	-
hsa-miR-107	ITIH5	-	+	-
hsa-miR-107	ITIH5L	-	+	-
hsa-miR-107	ITK	-	+	-
hsa-miR-107	ITM2A	-	+	-
hsa-miR-107	ITM2C	-	+	-
hsa-miR-107	ITPR1	+	+	-
hsa-miR-107	ITPRIP	-	+	-
hsa-miR-107	ITSN1	-	+	-
hsa-miR-107	IVNS1ABP	-	+	-
hsa-miR-107	JAKMIP2	+	+	-
hsa-miR-107	JAKMIP3	-	+	-
hsa-miR-107	JARID1B	+	-	-
hsa-miR-107	JARID2	-	+	-
hsa-miR-107	JHDM1D	-	+	-
hsa-miR-107	JMJD2D	+	-	-
hsa-miR-107	JPH2	-	+	-
hsa-miR-107	JRK	-	+	-
hsa-miR-107	JUB	-	+	-
hsa-miR-107	KALRN	-	+	-
hsa-miR-107	KANK4	-	+	-
hsa-miR-107	KATNA1	-	+	-
hsa-miR-107	KATNAL2	-	+	-
hsa-miR-107	KATNB1	-	+	-
hsa-miR-107	KAZ	-	+	-
hsa-miR-107	KBTBD5	+	-	-
hsa-miR-107	KCMF1	-	+	-
hsa-miR-107	KCNA1	-	-	+
hsa-miR-107	KCNC4	-	+	-
hsa-miR-107	KCND2	-	+	-
hsa-miR-107	KCND3	+	-	-
hsa-miR-107	KCNG3	-	+	-
hsa-miR-107	KCNG4	+	-	-
hsa-miR-107	KCNH1	+	-	-
hsa-miR-107	KCNH2	-	+	-
hsa-miR-107	KCNH5	-	+	-
hsa-miR-107	KCNIP1	-	+	-
hsa-miR-107	KCNIP2	-	+	-
hsa-miR-107	KCNIP3	-	+	-
hsa-miR-107	KCNIP4	-	+	-
hsa-miR-107	KCNK1	-	+	-
hsa-miR-107	KCNK2	-	+	-
hsa-miR-107	KCNK7	-	+	-
hsa-miR-107	KCNK9	+	-	-
hsa-miR-107	KCNMA1	-	+	-
hsa-miR-107	KCNMB1	-	+	-
hsa-miR-107	KCNN4	+	+	-
hsa-miR-107	KCNQ1	+	-	-
hsa-miR-107	KCNQ3	-	+	-
hsa-miR-107	KCNQ5	-	+	-
hsa-miR-107	KCNT2	-	+	-
hsa-miR-107	KCRU_HUMAN	+	-	-
hsa-miR-107	KCTD1	-	+	-
hsa-miR-107	KCTD2	-	+	-
hsa-miR-107	KCTD7	-	+	-
hsa-miR-107	KDELR2	-	+	-
hsa-miR-107	KDM4D	-	+	-
hsa-miR-107	KDM5B	-	+	-
hsa-miR-107	KDM6A	-	+	-
hsa-miR-107	KGFLP1	-	+	-
hsa-miR-107	KHDRBS1	-	+	-
hsa-miR-107	KHDRBS2	-	+	-
hsa-miR-107	KHNYN	-	+	-
hsa-miR-107	KIAA0101	-	+	-
hsa-miR-107	KIAA0141	-	+	-
hsa-miR-107	KIAA0196	-	+	-
hsa-miR-107	KIAA0241	+	-	-
hsa-miR-107	KIAA0247	-	+	-
hsa-miR-107	KIAA0317	-	+	-
hsa-miR-107	KIAA0329	+	-	-
hsa-miR-107	KIAA0467	-	+	-
hsa-miR-107	KIAA0528	-	+	-
hsa-miR-107	KIAA0748	+	+	-
hsa-miR-107	KIAA0774	+	-	-
hsa-miR-107	KIAA0802	-	+	-
hsa-miR-107	KIAA0831	-	+	-
hsa-miR-107	KIAA0895	-	+	+
hsa-miR-107	KIAA0907	-	+	-
hsa-miR-107	KIAA0947	-	+	-
hsa-miR-107	KIAA1009	-	+	-
hsa-miR-107	KIAA1012	-	+	-
hsa-miR-107	KIAA1033	+	+	-
hsa-miR-107	KIAA1045	+	-	-
hsa-miR-107	KIAA1109	-	+	-
hsa-miR-107	KIAA1257	-	+	-
hsa-miR-107	KIAA1324	-	+	-
hsa-miR-107	KIAA1486	-	+	-
hsa-miR-107	KIAA1524	-	+	-
hsa-miR-107	KIAA1529	-	+	-
hsa-miR-107	KIAA1549	-	+	-
hsa-miR-107	KIAA1598	-	+	-
hsa-miR-107	KIAA1622	+	-	-
hsa-miR-107	KIAA1704	-	+	-
hsa-miR-107	KIAA1804	-	+	+
hsa-miR-107	KIAA1919	-	+	-
hsa-miR-107	KIAA1946	+	-	-
hsa-miR-107	KIAA2026	-	+	-
hsa-miR-107	KIDINS220	-	+	-
hsa-miR-107	KIF13A	-	+	-
hsa-miR-107	KIF18B	-	+	-
hsa-miR-107	KIF1B	-	+	-
hsa-miR-107	KIF21A	-	+	-
hsa-miR-107	KIF23	+	+	-
hsa-miR-107	KIF2B	+	+	-
hsa-miR-107	KIF3B	-	+	-
hsa-miR-107	KIF5A	-	+	-
hsa-miR-107	KIF5C	-	+	-
hsa-miR-107	KIFAP3	-	+	-
hsa-miR-107	KIR2DS4	-	+	-
hsa-miR-107	KL	-	+	-
hsa-miR-107	KLC1	+	-	-
hsa-miR-107	KLF15	-	+	-
hsa-miR-107	KLF4	-	+	-
hsa-miR-107	KLF6	-	+	-
hsa-miR-107	KLF8	-	+	-
hsa-miR-107	KLHDC3	-	+	-
hsa-miR-107	KLHDC8B	-	+	-
hsa-miR-107	KLHL13	-	+	-
hsa-miR-107	KLHL15	-	+	-
hsa-miR-107	KLHL32	+	-	-
hsa-miR-107	KLHL6	+	+	-
hsa-miR-107	KLHL9	-	+	-
hsa-miR-107	KLRAQ1	-	+	-
hsa-miR-107	KLRF1	-	+	-
hsa-miR-107	KLRG1	-	+	-
hsa-miR-107	KNDC1	+	+	-
hsa-miR-107	KPNA1	-	+	-
hsa-miR-107	KPNA3	-	+	-
hsa-miR-107	KPNB1	-	+	-
hsa-miR-107	KR241_HUMAN	+	-	-
hsa-miR-107	KR261_HUMAN	+	-	-
hsa-miR-107	KRIT1	-	+	-
hsa-miR-107	KRT1	-	+	-
hsa-miR-107	KRT20	+	+	-
hsa-miR-107	KRT32	+	-	-
hsa-miR-107	KRT78	+	+	-
hsa-miR-107	KRTAP11-1	-	+	-
hsa-miR-107	KRTAP2-2	-	+	-
hsa-miR-107	KRTAP9-9	-	+	-
hsa-miR-107	KTELC1	-	+	-
hsa-miR-107	L2HGDH	-	+	-
hsa-miR-107	L3MBTL	-	+	-
hsa-miR-107	LAEVR_HUMAN	+	-	-
hsa-miR-107	LAMA5	-	+	-
hsa-miR-107	LAMB4	+	+	-
hsa-miR-107	LAMC1	-	+	-
hsa-miR-107	LAMP1	-	+	-
hsa-miR-107	LAPTM4A	+	+	-
hsa-miR-107	LARP1B	-	+	-
hsa-miR-107	LASS3	-	+	-
hsa-miR-107	LATS1	+	+	-
hsa-miR-107	LATS2	-	+	-
hsa-miR-107	LBXCOR1	+	-	-
hsa-miR-107	LCN15	-	+	-
hsa-miR-107	LCN6	+	-	-
hsa-miR-107	LCOR	-	+	-
hsa-miR-107	LCORL	-	+	-
hsa-miR-107	LDHAL6B	-	+	-
hsa-miR-107	LDHB	-	+	-
hsa-miR-107	LDOC1	-	+	-
hsa-miR-107	LEF1	-	+	-
hsa-miR-107	LEMD1	+	-	-
hsa-miR-107	LEPR	-	+	-
hsa-miR-107	LEPREL1	-	+	-
hsa-miR-107	LEPROT	-	+	-
hsa-miR-107	LEPROTL1	-	+	-
hsa-miR-107	LETMD1	-	+	-
hsa-miR-107	LFNG	+	+	-
hsa-miR-107	LGR5	-	+	-
hsa-miR-107	LGR6	-	+	-
hsa-miR-107	LHFP	-	+	-
hsa-miR-107	LHFPL2	-	-	+
hsa-miR-107	LIG3	-	+	-
hsa-miR-107	LILRB1	-	+	-
hsa-miR-107	LIMD1	-	+	-
hsa-miR-107	LIMD2	-	+	-
hsa-miR-107	LIN28A	-	+	-
hsa-miR-107	LIPG	-	+	-
hsa-miR-107	LLGL2	+	-	-
hsa-miR-107	LMAN1	-	+	-
hsa-miR-107	LMAN2L	+	+	-
hsa-miR-107	LMNB1	-	+	-
hsa-miR-107	LMO2	-	+	-
hsa-miR-107	LMO4	+	+	-
hsa-miR-107	LMOD1	-	+	-
hsa-miR-107	LNX1	-	+	-
hsa-miR-107	LOC100124692	-	+	-
hsa-miR-107	LOC100128590	-	+	-
hsa-miR-107	LOC100128593	-	+	-
hsa-miR-107	LOC100128988	-	+	-
hsa-miR-107	LOC100129550	-	+	-
hsa-miR-107	LOC100129620	-	+	-
hsa-miR-107	LOC100129995	-	+	-
hsa-miR-107	LOC100130111	-	+	-
hsa-miR-107	LOC100130148	-	+	-
hsa-miR-107	LOC100130354	-	+	-
hsa-miR-107	LOC100130557	-	+	-
hsa-miR-107	LOC100132984	-	+	-
hsa-miR-107	LOC100133029	-	+	-
hsa-miR-107	LOC100133207	-	+	-
hsa-miR-107	LOC100134015	-	+	-
hsa-miR-107	LOC100134040	-	+	-
hsa-miR-107	LOC100134368	-	+	-
hsa-miR-107	LOC100216479	-	+	-
hsa-miR-107	LOC100271832	-	+	-
hsa-miR-107	LOC100272216	-	+	-
hsa-miR-107	LOC100272228	-	+	-
hsa-miR-107	LOC100288797	-	+	-
hsa-miR-107	LOC145474	-	+	-
hsa-miR-107	LOC149134	-	+	-
hsa-miR-107	LOC150197	-	+	-
hsa-miR-107	LOC150527	-	+	-
hsa-miR-107	LOC150577	-	+	-
hsa-miR-107	LOC150786	-	+	-
hsa-miR-107	LOC151484	-	+	-
hsa-miR-107	LOC151534	-	+	-
hsa-miR-107	LOC152217	-	+	-
hsa-miR-107	LOC154092	-	+	-
hsa-miR-107	LOC154860	-	+	-
hsa-miR-107	LOC158381	-	+	-
hsa-miR-107	LOC201617	-	+	-
hsa-miR-107	LOC202781	-	+	-
hsa-miR-107	LOC221442	-	+	-
hsa-miR-107	LOC253724	-	+	-
hsa-miR-107	LOC255187	-	+	-
hsa-miR-107	LOC283267	-	+	-
hsa-miR-107	LOC283682	-	+	-
hsa-miR-107	LOC284263	-	+	-
hsa-miR-107	LOC284294	-	+	-
hsa-miR-107	LOC284661	-	+	-
hsa-miR-107	LOC284749	-	+	-
hsa-miR-107	LOC284861	-	+	-
hsa-miR-107	LOC284900	-	+	-
hsa-miR-107	LOC284930	-	+	-
hsa-miR-107	LOC285026	-	+	-
hsa-miR-107	LOC285141	-	+	-
hsa-miR-107	LOC285205	-	+	-
hsa-miR-107	LOC285501	-	+	-
hsa-miR-107	LOC285548	-	+	-
hsa-miR-107	LOC285778	-	+	-
hsa-miR-107	LOC285943	-	+	-
hsa-miR-107	LOC285965	-	+	-
hsa-miR-107	LOC285972	-	+	-
hsa-miR-107	LOC286299	-	+	-
hsa-miR-107	LOC339240	-	+	-
hsa-miR-107	LOC340094	-	+	-
hsa-miR-107	LOC340544	-	+	-
hsa-miR-107	LOC344595	-	+	-
hsa-miR-107	LOC387647	-	+	-
hsa-miR-107	LOC389705	-	+	-
hsa-miR-107	LOC390616	+	-	-
hsa-miR-107	LOC390940	-	+	-
hsa-miR-107	LOC399900	-	+	-
hsa-miR-107	LOC400238	-	+	-
hsa-miR-107	LOC400707	-	+	-
hsa-miR-107	LOC400891	-	+	-
hsa-miR-107	LOC400940	-	+	-
hsa-miR-107	LOC400950	-	+	-
hsa-miR-107	LOC401074	-	+	-
hsa-miR-107	LOC401589	-	+	-
hsa-miR-107	LOC440248	-	+	-
hsa-miR-107	LOC440297	-	+	-
hsa-miR-107	LOC440461	-	+	-
hsa-miR-107	LOC440894	-	+	-
hsa-miR-107	LOC441204	-	+	-
hsa-miR-107	LOC441208	-	+	-
hsa-miR-107	LOC550113	-	+	-
hsa-miR-107	LOC554223	-	+	-
hsa-miR-107	LOC55908	-	+	-
hsa-miR-107	LOC613266	-	+	-
hsa-miR-107	LOC641298	-	+	-
hsa-miR-107	LOC641364	-	+	-
hsa-miR-107	LOC641367	-	+	-
hsa-miR-107	LOC642236	-	+	-
hsa-miR-107	LOC642384	+	-	-
hsa-miR-107	LOC643406	-	+	-
hsa-miR-107	LOC643648	-	+	-
hsa-miR-107	LOC643837	-	+	-
hsa-miR-107	LOC644554	-	+	-
hsa-miR-107	LOC645166	-	+	-
hsa-miR-107	LOC645249	-	+	-
hsa-miR-107	LOC646241	-	+	-
hsa-miR-107	LOC647288	-	+	-
hsa-miR-107	LOC648998	+	-	-
hsa-miR-107	LOC654780	-	+	-
hsa-miR-107	LOC728142	-	+	-
hsa-miR-107	LOC728342	-	+	-
hsa-miR-107	LOC728537	-	+	-
hsa-miR-107	LOC728640	-	+	-
hsa-miR-107	LOC728723	-	+	-
hsa-miR-107	LOC729307	-	+	-
hsa-miR-107	LOC729317	+	-	-
hsa-miR-107	LOC729569	+	-	-
hsa-miR-107	LOC730803	+	-	-
hsa-miR-107	LOC730811	-	+	-
hsa-miR-107	LOC731779	-	+	-
hsa-miR-107	LOC84931	-	+	-
hsa-miR-107	LOC91948	-	+	-
hsa-miR-107	LOH3CR2A	-	+	-
hsa-miR-107	LONP2	-	+	-
hsa-miR-107	LONRF1	-	+	-
hsa-miR-107	LONRF3	+	+	-
hsa-miR-107	LOX	-	+	-
hsa-miR-107	LPHN1	-	+	-
hsa-miR-107	LPHN2	-	+	-
hsa-miR-107	LPHN3	-	+	-
hsa-miR-107	LPIN3	-	+	-
hsa-miR-107	LRCH4	-	+	-
hsa-miR-107	LRIG2	+	-	-
hsa-miR-107	LRP1B	+	+	-
hsa-miR-107	LRP2	-	+	-
hsa-miR-107	LRPPRC	+	+	-
hsa-miR-107	LRRC1	-	+	-
hsa-miR-107	LRRC17	-	+	-
hsa-miR-107	LRRC18	-	+	-
hsa-miR-107	LRRC25	+	-	-
hsa-miR-107	LRRC28	-	+	-
hsa-miR-107	LRRC3	-	+	-
hsa-miR-107	LRRC36	-	+	-
hsa-miR-107	LRRC4	-	+	-
hsa-miR-107	LRRC47	+	-	-
hsa-miR-107	LRRC55	-	+	-
hsa-miR-107	LRRC61	+	+	-
hsa-miR-107	LRRC66	-	+	-
hsa-miR-107	LRRC7	+	+	-
hsa-miR-107	LRRC8B	-	+	-
hsa-miR-107	LRRC8D	-	+	-
hsa-miR-107	LRRFIP2	-	+	-
hsa-miR-107	LRRIQ3	-	+	-
hsa-miR-107	LRRK2	-	+	-
hsa-miR-107	LRRN3	+	+	-
hsa-miR-107	LRRTM4	-	+	-
hsa-miR-107	LSP1	+	-	-
hsa-miR-107	LST1	-	+	-
hsa-miR-107	LTB4R	+	-	-
hsa-miR-107	LTBP2	-	+	-
hsa-miR-107	LUC7L	-	+	-
hsa-miR-107	LY6K	-	+	-
hsa-miR-107	LY75	-	+	-
hsa-miR-107	LY9	+	+	-
hsa-miR-107	LYSMD2	-	+	-
hsa-miR-107	LYSMD4	-	+	-
hsa-miR-107	M6PR	+	-	-
hsa-miR-107	MAD2L2	+	-	-
hsa-miR-107	MADD	+	+	-
hsa-miR-107	MAEA	-	+	-
hsa-miR-107	MAFK	-	+	-
hsa-miR-107	MAGEB5	+	-	-
hsa-miR-107	MAGEF1	-	+	-
hsa-miR-107	MAMDC2	-	+	-
hsa-miR-107	MAML2	+	-	-
hsa-miR-107	MAMLD1	-	+	-
hsa-miR-107	MAN1A1	-	+	-
hsa-miR-107	MAN2A2	+	-	-
hsa-miR-107	MANBA	+	-	-
hsa-miR-107	MAP1LC3C	+	-	-
hsa-miR-107	MAP2K1	+	-	-
hsa-miR-107	MAP2K3	+	-	-
hsa-miR-107	MAP2K5	+	+	-
hsa-miR-107	MAP2K7	-	+	-
hsa-miR-107	MAP3K3	-	+	-
hsa-miR-107	MAP3K4	-	+	-
hsa-miR-107	MAP3K7	-	+	-
hsa-miR-107	MAP3K8	-	+	-
hsa-miR-107	MAP3K9	-	+	-
hsa-miR-107	MAP4	-	+	-
hsa-miR-107	MAP6	-	+	-
hsa-miR-107	MAP9	-	+	-
hsa-miR-107	MAPK1IP1L	-	+	-
hsa-miR-107	MAPK6	-	+	-
hsa-miR-107	MAPK8	+	-	-
hsa-miR-107	MAPK9	+	-	-
hsa-miR-107	MAPKAP1	-	+	-
hsa-miR-107	MAPKSP1	-	+	-
hsa-miR-107	MAPRE1	-	+	-
hsa-miR-107	MAPRE2	-	+	-
hsa-miR-107	2014-03-03	-	+	-
hsa-miR-107	2014-03-08	+	-	-
hsa-miR-107	MARVELD2	-	+	-
hsa-miR-107	MASP1	-	+	+
hsa-miR-107	MAT2A	-	+	-
hsa-miR-107	MBD1	-	+	-
hsa-miR-107	MBD5	-	+	-
hsa-miR-107	MBNL1	-	+	-
hsa-miR-107	MBNL2	+	+	-
hsa-miR-107	MBOAT1	-	+	-
hsa-miR-107	MC2R	-	+	-
hsa-miR-107	MCART6	-	+	-
hsa-miR-107	MCCC2	-	+	-
hsa-miR-107	MCFD2	-	+	-
hsa-miR-107	MCHR2	-	+	-
hsa-miR-107	MCM5	+	-	-
hsa-miR-107	MCM7	+	+	-
hsa-miR-107	MCTP2	-	+	-
hsa-miR-107	MDH1	+	-	-
hsa-miR-107	MDK	-	+	-
hsa-miR-107	MDM4	-	+	-
hsa-miR-107	MDS2	-	+	-
hsa-miR-107	MEAF6	-	+	-
hsa-miR-107	MED11	-	+	-
hsa-miR-107	MED13	-	+	-
hsa-miR-107	MED14	-	+	-
hsa-miR-107	MED15	-	+	-
hsa-miR-107	MED17	-	+	-
hsa-miR-107	MED20	-	+	-
hsa-miR-107	MED25	+	-	-
hsa-miR-107	MED26	-	+	-
hsa-miR-107	MEF2C	-	+	-
hsa-miR-107	MEF2D	-	+	-
hsa-miR-107	MEGF11	-	+	-
hsa-miR-107	MEGF8	-	+	-
hsa-miR-107	MEIS2	-	+	-
hsa-miR-107	MEOX2	-	+	-
hsa-miR-107	MEST	-	+	-
hsa-miR-107	METTL4	+	+	-
hsa-miR-107	METTL9	-	+	-
hsa-miR-107	MFAP3	-	+	-
hsa-miR-107	MFN2	-	+	-
hsa-miR-107	MFSD2A	-	+	-
hsa-miR-107	MGAT4A	-	+	-
hsa-miR-107	MGAT5	+	-	-
hsa-miR-107	MGC45922	-	+	-
hsa-miR-107	MGC87042	-	+	-
hsa-miR-107	MICAL2	-	+	-
hsa-miR-107	MICB	-	+	-
hsa-miR-107	MIF4GD	-	+	-
hsa-miR-107	MIOS	-	+	-
hsa-miR-107	MIPOL1	-	+	-
hsa-miR-107	MITF	-	+	-
hsa-miR-107	MKX	-	+	-
hsa-miR-107	MLANA	-	+	-
hsa-miR-107	MLH3	-	+	-
hsa-miR-107	MLL5	-	+	-
hsa-miR-107	MLLT10	-	+	-
hsa-miR-107	MLLT6	-	+	-
hsa-miR-107	MLX	-	+	-
hsa-miR-107	MMAA	-	+	-
hsa-miR-107	MMD2	+	-	-
hsa-miR-107	MMP16	-	+	-
hsa-miR-107	MMP24	-	+	-
hsa-miR-107	MMS19	-	+	-
hsa-miR-107	MMS19L	+	-	-
hsa-miR-107	MN1	-	+	-
hsa-miR-107	MNAT1	-	+	-
hsa-miR-107	MOBKL2A	-	+	-
hsa-miR-107	MOBKL3	-	+	-
hsa-miR-107	MOCS1	-	+	-
hsa-miR-107	MORF4L1	-	+	-
hsa-miR-107	MORN5	-	+	-
hsa-miR-107	MOSPD2	-	+	-
hsa-miR-107	MOV10L1	-	+	-
hsa-miR-107	MPDZ	-	+	-
hsa-miR-107	MPEG1	-	+	-
hsa-miR-107	MPHOSPH6	-	+	-
hsa-miR-107	MPHOSPH9	+	-	-
hsa-miR-107	MPND	-	+	-
hsa-miR-107	MPP4	+	+	-
hsa-miR-107	MPPED2	-	+	-
hsa-miR-107	MPZL3	-	+	-
hsa-miR-107	MRGPRE	+	-	-
hsa-miR-107	MRGPRX3	-	+	-
hsa-miR-107	MRI1	-	+	-
hsa-miR-107	MRPL19	-	+	-
hsa-miR-107	MRPL40	+	+	-
hsa-miR-107	MRPL48	-	+	-
hsa-miR-107	MRPS16	+	-	-
hsa-miR-107	MRPS18A	-	+	-
hsa-miR-107	MRPS2	+	+	-
hsa-miR-107	MRPS27	-	+	-
hsa-miR-107	MRPS35	-	+	-
hsa-miR-107	MRRF	+	+	-
hsa-miR-107	MS4A1	-	+	-
hsa-miR-107	MS4A7	-	+	-
hsa-miR-107	MS4A8B	-	+	-
hsa-miR-107	MSR1	-	+	-
hsa-miR-107	MST4	-	+	-
hsa-miR-107	MSTO2P	-	+	-
hsa-miR-107	MT1E	-	+	-
hsa-miR-107	MT1JP	-	+	-
hsa-miR-107	MT1M	-	+	-
hsa-miR-107	MTCH2	-	+	-
hsa-miR-107	MTCP1	+	-	-
hsa-miR-107	MTHFD1L	+	+	-
hsa-miR-107	MTHFR	+	-	-
hsa-miR-107	MTM1	-	+	-
hsa-miR-107	MTMR1	-	+	-
hsa-miR-107	MTMR3	-	+	-
hsa-miR-107	MTMR4	+	+	-
hsa-miR-107	MTMR8	+	+	-
hsa-miR-107	MTMR9	-	+	-
hsa-miR-107	MTOR	-	+	-
[truncated: 95,660 more rows]
