# Supplementary material for: Research Resources: Comparative MicroRNA Profiles in Human Corona Radiata Cells and Cumulus Oophorus Cells Detected by Next-Generation Small RNA Sequencing
Source: PLoS One. 2014 Sep 4;9(9):e106706. doi: 10.1371/journal.pone.0106706 (PMC4154750; doi:10.1371/journal.pone.0106706)
Supplement: File S3 — The novel miRNAs were identified in CRCs and COCs. (XLSX) [file pone.0106706.s012.xlsx]

## Sheet: COCs
Novel miRNAs predicted from small RNA sequencing data of COCs.
miRNA name	Mature sequence	Read counts	Location of novle miRNA precursor
m0135	CCGGAGCTGGGGATTGTGGGT	8795	chr17:66015982:66016062:-
m0263	TGAGGTAGTAGTTTGTACAGTTT	3508	chr3:52302288:52302383:-
m0150	CACCCGTAGAACCGACCTTGCG	2872	chr19:52195861:52195939:+
m0036	AACCCGTAGATCCGAACTTGTGG	848	chr11:122022932:122023014:-
m0247	TCGAGGACTGGTGGAAGGGCCTTT	548	chr2:219923403:219923479:-
m0026	AAGACGGGAGGAAAGAAGGGAGTGG	495	chr11:2155360:2155442:-
m0262	CAACGGAATCCCAAAAGCAGCTGT	410	chr3:49058055:49058137:-
m0080	TGGTTTACCGTCCCACATACAT	301	chr14:101490127:101490200:+
m0082	TGTGACTGGTTGACCAGAGGGG	230	chr14:101521021:101521100:+
m0384	TGAGGTAGTAAGTTGTATTGTTGT	213	chrX:53583190:53583291:-
m0123	ACCTTGGCTCTAGACTGCTTACTGC	152	chr17:1953571:1953654:-
m0388	TTATAATACAACCTGATAAGTG	131	chrX:73507121:73507191:-
m0396	CAGCAGCAATTCATGTTTTGAAG	122	chrX:133680662:133680741:-
m0385	TGAGGTAGTAGATTGTATAGT	110	chrX:53584149:53584238:-
m0389	TTATCAGAATCTCCAGGGGTAC	98	chrX:85158636:85158717:-
m0018	TTCCTATGCATATACTTCTTTGA	93	chr10:135061028:135061107:-
m0329	TGAGGTAGTGGTTTGTAAAGTC	76	chr7:41179254:41179343:-
m0318	TGTAAACATCCTCGACTGGAAGCTG	72	chr6:72113247:72113329:-
m0020	TGATGGAGTAGGTTGTGGGGT	62	chr11:62761657:62761754:+
m0124	TAGCAGCACAGAAATATTGGCACA	61	chr17:6920938:6921016:-

## Sheet: CRCs
Novel miRNAs predicted from small RNA sequencing data of CRCs.
miRNA name	Mature sequence	Read counts	Location of novle miRNA precursor
m0330	TAGCAGCGGGAACAGTTCTGCAG	12020	chrX:133680351:133680433:-
m0123	CCGGAGCTGGGGATTGTGGGT	5455	chr17:66015982:66016062:-
m0223	TGAGGTAGTAGTTTGTACAGTTT	4425	chr3:52302288:52302383:-
m0137	CACCCGTAGAACCGACCTTGCG	3033	chr19:52195861:52195939:+
m0042	AACCCGTAGATCCGAACTTGTGG	1700	chr11:122022932:122023014:-
m0222	CAACGGAATCCCAAAAGCAGCTGTT	369	chr3:49058053:49058137:-
m0211	TCGAGGACTGGTGGAAGGGCCTTT	336	chr2:219923403:219923479:-
m0325	TTATAATACAACCTGATAAGTG	215	chrX:73507121:73507191:-
m0015	TTCCTATGCATATACTTCTTTGA	193	chr10:135061028:135061107:-
m0321	TGAGGTAGTAAGTTGTATTGTTG	152	chrX:53583191:53583291:-
m0326	TTATCAGAATCTCCAGGGGTAC	144	chrX:85158636:85158717:-
m0070	TGTGACTGGTTGACCAGAGGGG	131	chr14:101521021:101521100:+
m0331	CAGCAGCAATTCATGTTTTGAAG	113	chrX:133680662:133680741:-
m0274	TGAGGTAGTGGTTTGTAAAGTC	99	chr7:41179254:41179343:-
m0254	TTAGCATGCGAGAGGTAGCGGGA	97	chr6:26730758:26730833:+
m0265	TGTAAACATCCTACACTCTCAGCTG	87	chr6:72086656:72086738:-
m0114	TAGCAGCACAGAAATATTGGCACA	84	chr17:6920938:6921016:-
m0174	TGACCTATGAATTGACAGACA	84	chr1:220291211:220291287:-
m0322	TGAGGTAGTAGATTGTATAGT	82	chrX:53584149:53584238:-
m0069	TGGTTTACCGTCCCACATACAT	80	chr14:101490127:101490200:+
